# Supplementary material for: Patterns of stress response to foreign eggs by a rejecter host of an obligate avian brood parasite
Source: Ecol Evol. 2023 Jan 18;13(1):e9691. doi: 10.1002/ece3.9691 (PMC9848814; doi:10.1002/ece3.9691)
Supplement: Supplementary file 1 — Table S1. [file ECE3-13-e9691-s001.zip]

Archive with 2 entries (2 files):
- ECE3_9691_Table A1.txt
- Table S1legend.docx
