# Supplementary material for: Patterns of stress response to foreign eggs by a rejecter host of an obligate avian brood parasite
Source: Ecol Evol. 2023 Jan 18;13(1):e9691. doi: 10.1002/ece3.9691 (PMC9848814; doi:10.1002/ece3.9691)
Supplement: Supplementary file 1 — Table S1. [file ECE3-13-e9691-s001.zip › ECE3_9691_Table A1.txt]

id	baseMean	baseMean_BEIGE	baseMean_CYAN	foldChange	log2FoldChange	pval	padj
AAAS	227.064526069468	220.642291649793	232.569298429189	1.05405585071753	0.0759513123436945	0.91089141071365	1
AACS	1101.18392388489	1079.36396220302	1119.88674818364	1.03754320822228	0.0531714183776426	0.754582985524104	1
AADAT	304.193132286083	319.617644737609	290.972121613345	0.910375651670357	-0.135466122133214	0.532032707339375	1
AAGAB	696.191966286513	613.398681595464	767.15763887884	1.25066724448029	0.322697993663571	0.101792788935678	1
AAK1	606.923976427966	632.493980965232	585.006829681739	0.924920785473682	-0.112598283094071	0.679594858850984	1
AAMDC	319.421044371123	311.01128606942	326.629408629726	1.05021722123878	0.0706877579794081	0.723031077481172	1
AAMP	822.304394724966	782.555507223184	856.374869726493	1.09433115200384	0.130049373469618	0.471683256537682	1
AAR2	332.805247923897	325.571604787712	339.0055134692	1.04126253175626	0.0583338587541449	0.793393879609476	1
AARS1	2250.85272096408	2079.98079262987	2397.31437382197	1.15256563056569	0.204848904403664	0.209561579121566	1
AARS2	544.78222597866	474.378736749345	605.128073889502	1.27562225498577	0.351201172722825	0.0895439357914617	1
AASDH	533.26638900607	506.821989576912	555.933017088204	1.09689995406926	0.133431946570436	0.483837170186197	1
AASDHPPT	179.162363655548	173.760720659166	183.792343366732	1.05773239584591	0.0809746746924673	0.827061779282084	1
AASS	288.457119965787	298.556658537978	279.800372618194	0.937176795816135	-0.0936068608905613	0.740265738699019	1
AATF	365.35724540472	355.250210686861	374.020418020027	1.05283658325459	0.0742815248497413	0.705494361066625	1
AATK	695.504571671057	674.360968597344	713.627660019953	1.05822800139854	0.081650498008467	0.625035838769087	1
ABAT	978.336473414123	985.616666598568	972.096307827456	0.986282335486704	-0.0199273999066802	0.972973828269199	1
ABCA1	2183.67354728832	2167.12460670941	2197.85835349881	1.01418180878674	0.0203163023642317	0.751318389881335	1
ABCA12	112.144383119032	95.4668691404695	126.439395100658	1.32443219557787	0.405373986699239	0.161304612859575	1
ABCA2	1793.72549652896	1818.05039178492	1772.87558630957	0.975152060867249	-0.0363008910468235	0.977017629105061	1
ABCA3	1457.36843831479	1462.98991558778	1452.55002922366	0.992864006612157	-0.010331970711005	0.948445787262766	1
ABCA5	1559.69062283768	1548.5083580608	1569.27542121786	1.01341101134454	0.0192194098422964	0.698765380168521	1
ABCA7	411.300096087529	477.657914040453	354.421966413593	0.741999569138463	-0.430509745779806	0.0529308412987511	1
ABCB1	639.458406853093	718.276672584945	571.899893368649	0.796211147036819	-0.328777025439807	0.190608780049067	1
ABCB10	635.504954602138	665.207033661434	610.046029694171	0.917076938192242	-0.124885321053764	0.49458550738402	1
ABCB11	15.1775296328015	16.8249110047238	13.7654884568682	0.818161145280554	-0.289543070057009	0.801264597323465	1
ABCB5	376.705686415444	422.022262505094	337.862906910029	0.800580767717085	-0.320881136484492	0.489778141284704	1
ABCB6	577.387178846828	556.072013197873	595.657320831646	1.07118737626468	0.0992108639939973	0.740280858664438	1
ABCB7	1126.1438074975	1086.00019230088	1160.55262052317	1.06864863261611	0.0957875786813162	0.577756026138229	1
ABCB8	491.601607240715	493.346366857222	490.106098997995	0.993432062994873	-0.00950678441458915	0.842890253430867	1
ABCB9	205.832090059642	195.456188558973	214.725719917358	1.09858747118959	0.135649743887196	0.556679142966079	1
ABCC1	675.819994626698	701.525671924646	653.786556942744	0.931949582328286	-0.101676186458915	0.58316954449352	1
ABCC10	480.784833994853	465.180089649575	494.160329147948	1.06229896795498	0.0871898479557709	0.627593092627712	1
ABCC2	160.247294542026	115.42259924177	198.668461942245	1.72122672030721	0.783437141956775	0.0417629685011847	1
ABCC3	63.6488500326169	77.3001635905327	51.9477241258318	0.672026056775307	-0.573410922520646	0.12999184819014	1
ABCC4	210.564421057865	214.579122373664	207.123248501465	0.965253498151534	-0.051020217275033	0.863730372025637	1
ABCC5	4668.95144837793	4511.70101976402	4803.73753004699	1.06472869301482	0.0904858594591137	0.488497944689233	1
ABCC6	206.703081102652	204.859549363286	208.283251164966	1.01671243450609	0.0239116870843125	0.863406681275731	1
ABCC8	266.016063644633	259.624266146509	271.494747214454	1.04572177032653	0.0644990523834441	0.771391744457776	1
ABCC9	510.516408230537	605.724041791481	428.9098651783	0.708094504404617	-0.497986175345704	0.00874110344021371	1
ABCD2	1207.15384587185	1245.49266008169	1174.29200512056	0.942833340377567	-0.084925318960596	0.707200902253141	1
ABCD3	2395.1200981945	2420.51640217869	2373.35183763662	0.980514668481642	-0.0283888816168749	0.956370505914548	1
ABCD4	371.837976403818	377.519967066433	366.967698693005	0.972048449634532	-0.0408998712770007	0.844596247715402	1
ABCE1	3692.32369798062	3614.43694342362	3759.08377331518	1.04001918754033	0.0566101452066786	0.790299885709237	1
ABCF2	1905.92103482286	1848.1556455678	1955.43422561291	1.05804629079936	0.0814027484781438	0.69377681783046	1
ABCF3	1009.30572552761	962.08362987063	1049.7818075193	1.09115442246997	0.125855289348428	0.517835523076685	1
ABCG1	3049.28542122969	2880.53456004267	3193.92901653286	1.10879732562054	0.148995682863167	0.261879669042817	1
ABCG2	29.3863254101147	29.6832869543449	29.1317869436317	0.981420520862078	-0.027056657354833	0.851201751344774	1
ABCG4	8.93933759283295	7.71977946248203	9.98467313313374	1.29338839038849	0.37115556575038	0.699974210620471	1
ABCG5	16.9761687375487	16.7732439122191	17.150104302117	1.02246794906639	0.0320556202352975	0.994750524128033	1
ABHD10	452.002089107893	446.367097928957	456.83208154698	1.02344479166717	0.0334332802448328	0.992763206198477	1
ABHD11	190.910387132039	181.90411144135	198.630052009772	1.09194921673782	0.126905762426137	0.729918230703131	1
ABHD12	1248.94699815334	1233.71570427357	1262.00239290742	1.02292804455343	0.0327046656922657	0.883150903534408	1
ABHD12B	300.571678004961	285.156991027153	313.784266843083	1.1003912817035	0.138016614475094	0.646161894994529	1
ABHD13	706.49484872708	716.913457985289	697.564612220043	0.973010904524486	-0.0394721215199838	0.773654398222731	1
ABHD14A	247.348520798797	239.588365364513	254.000082599612	1.06015199115856	0.0842711149501637	0.906516735685097	1
ABHD14B	575.997466570888	525.186519744769	619.549706707561	1.17967556937419	0.238390148730769	0.420380979737989	1
ABHD15	449.442750157455	464.918362642162	436.177939456279	0.938181785243867	-0.0920606036393123	0.700246814922875	1
ABHD16A	295.693121261375	295.342259742142	295.993859706432	1.00220625373713	0.00317944528224212	0.920856861114638	1
ABHD17A	1347.37581793309	1197.38256224534	1475.94146566545	1.23263985312911	0.301751341507382	0.245953565525079	1
ABHD17B	112.431633260823	103.175296932424	120.365635828021	1.16661293358677	0.222325973708052	0.423501225913407	1
ABHD17C	610.270415781466	592.211849144246	625.749187184796	1.05663064339056	0.0794711552703127	0.730116749111214	1
ABHD18	667.524315242387	665.240738426098	669.481666799207	1.00637502805848	0.00916802909536707	0.971147104766107	1
ABHD2	3462.67190976818	3681.90747518027	3274.75571084354	0.889418252065989	-0.169066083839833	0.2559519095703	1
ABHD3	1498.24439795434	1502.84101772974	1494.30443814685	0.994319705489681	-0.00821829605224141	0.987472306520047	1
ABHD5	776.889846716585	782.318234017805	772.23694331554	0.987113568029101	-0.0187120176962191	0.839407134665303	1
ABHD6	878.473306644158	838.733179074175	912.536273132715	1.08799353107744	0.121669978729568	0.622365621862093	1
ABHD8	44.7050022249763	36.8505134679225	51.4374211595938	1.39584001195448	0.481133592559706	0.218271251417412	1
ABI1	1188.79148640845	1193.35467681398	1184.88018034657	0.992898593660316	-0.0102817143884661	0.904900396306299	1
ABI2	1548.63558459694	1523.21060653326	1570.42842293723	1.03099887579659	0.044042759589074	0.774827832373707	1
ABI3	11.3572270377241	11.2665438795441	11.4349554590212	1.01494793623294	0.0214057234054997	0.967450947139042	1
ABI3BP	261.928173796116	323.25367994796	209.363454237393	0.647675393118799	-0.626657161520387	0.091187003729456	1
ABITRAM	130.70298254831	124.846404463575	135.72290662094	1.08711906605638	0.120509959318218	0.906986839034033	1
ABL1	2340.69414106117	2309.02186834319	2367.84180339086	1.02547396187715	0.0362908603720075	0.689264561290922	1
ABL2	310.819445453528	313.886065160912	308.190914275771	0.981855993249586	-0.026416651874515	0.95574813255492	1
ABLIM1	1868.60364212054	2147.70709850535	1629.37210807642	0.75865657342677	-0.398481136702332	0.0866561526798508	1
ABLIM2	1055.84601035077	1110.98084421686	1008.5875813227	0.907835257982025	-0.13949757496577	0.638455519423826	1
ABLIM3	49.0806683571206	55.7667701914548	43.3497239276912	0.777339691340665	-0.363382912060789	0.615356076494571	1
ABR	2111.9980305746	2037.59664334556	2175.7706481995	1.06781224601306	0.0946579994990365	0.474518754537655	1
ABRACL	124.232551359988	134.374910056345	115.539101048825	0.859826443793545	-0.217882614080976	0.29769907115275	1
ABRAXAS1	376.413751652059	379.235065282632	373.995482825853	0.986183813322024	-0.0200715214558452	0.845488049774474	1
ABRAXAS2	539.063848340343	539.676543887395	538.538680728584	0.997891583075643	-0.00304501384948603	0.928559548614342	1
ABTB1	1158.28062504428	1135.53575674708	1177.77622644188	1.03719871386156	0.0526923223463622	0.75113104369128	1
ABTB2	87.8834584749007	88.1186938293752	87.6818281710654	0.995042304426848	-0.00717023145278414	0.979171791479656	1
ACAA1	957.024712454585	925.481529441348	984.061726465931	1.06329699206417	0.0885446158099678	0.667636561911009	1
ACAA2	760.108684688636	709.279771275296	803.676324757213	1.13308789747689	0.180259780254081	0.432814159079631	1
ACACA	566.086768013152	607.016608706774	531.004047418618	0.874776801494613	-0.193013133317604	0.361570248438573	1
ACACB	28.6275264931184	21.2544623812668	34.9472957318484	1.64423334286028	0.71741505491908	0.647351417123893	1
ACAD10	82.0348998289783	78.3457211728741	85.1970529627819	1.0874499805138	0.120949042778106	0.742507070842566	1
ACAD11	511.062970281047	456.461431593515	557.864289156075	1.22214989163172	0.289421236590566	0.221737053654103	1
ACAD8	628.002067742152	595.914336564217	655.505837323239	1.10000011260444	0.137503671435262	0.511858214321415	1
ACAD9	1316.56520888357	1299.34171316617	1331.32820521277	1.02461745953545	0.0350853807140213	0.846802578129721	1
ACADL	3371.73813582947	3155.25583288137	3557.29439549927	1.12741868929555	0.173023388442861	0.335211661962076	1
ACADM	2610.92644150698	2588.56876814653	2630.09016153022	1.01604028986776	0.0229576115982045	0.999262420482043	1
ACADS	751.581048913842	752.034157744408	751.192669916214	0.998881051053961	-0.00161520593056589	0.871771580173818	1
ACADSB	930.620213598273	915.761584704899	943.356181221165	1.03013294833192	0.0428305427692411	0.775440143606503	1
ACADVL	353.945641151645	359.385918149264	349.282546582257	0.971887124517743	-0.0411393266885805	0.920113843669607	1
ACAP1	99.849042532684	120.330440553515	82.2935585148287	0.683896428337515	-0.548150240006879	0.379219356987771	1
ACAP2	1432.8623555337	1387.48026830801	1471.76128744144	1.06074394069489	0.0850764375215096	0.51406956752206	1
ACAP3	101.340524226015	105.006505177305	98.1982548391954	0.935163537472143	-0.09670941537455	0.801929014954169	1
ACAT1	1874.62997034757	1827.55448790451	1914.98038387018	1.04783764125464	0.0674151936857422	0.703900864150775	1
ACAT2	551.39828777754	538.539772163082	562.419872589933	1.04434231538914	0.0625946772019591	0.79432034629322	1
ACBD3	1426.13503484163	1468.15648642622	1390.11664776913	0.946845013199478	-0.0787998011764749	0.693096621238769	1
ACBD4	464.893573946594	410.850158678475	511.216501319267	1.24428940946166	0.315322081155587	0.145680941192102	1
ACBD5	1207.68365209218	1195.27319036423	1218.32119071615	1.01928262136031	0.0275541299161195	0.872603284652924	1
ACBD6	343.514039134775	324.758841861295	359.589922512044	1.10725213962188	0.146983785047928	0.561929137094637	1
ACBD7	31.6673470759304	23.066311873489	39.0396629637373	1.69249697038074	0.759153251336107	0.581090955485756	1
ACE	25.5574211269436	34.4225399085211	17.9587478855915	0.521714781457655	-0.938666785858381	0.143773947700238	1
ACER2	54.7816208298605	49.4823212949504	59.3238775740692	1.19889035157538	0.261699718408458	0.460597707912441	1
ACER3	1096.03736865154	1103.75114849226	1089.42555735949	0.987020995491294	-0.0188473214832883	0.970468661479449	1
ACHE	1003.86808986461	854.049543444315	1132.2839867963	1.32578255616165	0.406844175999895	0.212797581938291	1
ACKR2	47.7548361077681	49.8857288334653	45.928356628599	0.920671256140664	-0.119241989385649	0.621492468839231	1
ACKR3	1163.16767918315	1359.26340770724	995.085626162512	0.732077109205045	-0.449932480245757	0.0984841132960824	1
ACKR4	38.9362203826391	44.1879786302582	34.4347133132514	0.779277857477551	-0.359790270925258	0.391892566887003	1
ACLY	4385.6847376024	4505.68475399434	4282.82758069501	0.950538667157801	-0.0731827791317395	0.673788173356282	1
ACMSD	33.4018847819273	29.7126771034003	36.5640627920934	1.23058796300482	0.299347786000183	0.664633563118093	1
ACO1	886.664371470192	873.343238835061	898.082485157447	1.02832705999463	0.0402991874779357	0.824008396209957	1
ACO2	4609.52492789833	4380.4223656418	4805.89855268964	1.09713131555192	0.13373621211993	0.419267467325786	1
ACOD1	25.0730964633661	20.5882642938687	28.9172383229353	1.40454959729398	0.490107569645303	0.620195453333081	1
ACOT11	327.70342651361	367.344255629133	293.725572986018	0.799592122334862	-0.322663836317095	0.108282574892897	1
ACOT12	23.0591892838308	22.5009802254049	23.5376541910531	1.0460723913031	0.064982693802994	0.931349527521707	1
ACOT13	264.897744589725	236.034357243244	289.637790886709	1.22710013181777	0.295252978245151	0.294477489937808	1
ACOT7	2146.29849076691	2004.63960759851	2267.72039062553	1.13123594985843	0.177899873791028	0.443399809641596	1
ACOT8	213.842840199898	200.023943607049	225.687608708055	1.12830296532611	0.174154503806134	0.665664025671882	1
ACOT9	734.834228038505	711.166263069062	755.121055155171	1.06180663280682	0.0865210587118032	0.614652578108408	1
ACOX1	1608.83888391146	1572.70727029209	1639.80883844235	1.04266627961719	0.0602774763795461	0.857633887677764	1
ACOX2	581.771499485165	519.959188183428	634.753480600939	1.22077558205782	0.287798010800486	0.259676098154472	1
ACP1	860.349753305444	845.675136158338	872.927996574392	1.03222615783628	0.0457590958029146	0.892334885903657	1
ACP2	1158.08013108032	1138.41142644519	1174.93902076758	1.03208646142674	0.0455638353412016	0.834872588559295	1
ACP5	16.0515713550816	10.2195845873687	21.0504171559784	2.05981143127838	1.04251226963584	0.278555472240471	1
ACP6	441.259480684864	394.0662969973	481.710780988491	1.22241050467656	0.289728846211806	0.237691771108272	1
ACSBG1	24.6934763502334	25.4704614081846	24.0274891577037	0.943347227702077	-0.0841391983467614	1	1
ACSBG2	1078.15478139692	1176.36519674931	993.974425380582	0.844953954883456	-0.243055369908235	0.134279523710455	1
ACSF2	114.873301531281	126.929260900365	104.539622072066	0.823605379331141	-0.279974842006783	0.350407927529106	1
ACSL1	909.731398898947	948.427124339139	876.563634235926	0.924228769655562	-0.113678096063073	0.560726098101313	1
ACSL3	1535.57048371172	1486.21990002483	1577.87098401477	1.06166724317741	0.0863316551785994	0.570973308623173	1
ACSL4	3180.91183567154	3373.90769942141	3015.48680960021	0.893766836039212	-0.162029581559034	0.35247588728647	1
ACSL6	2549.06546537392	2432.4818187937	2648.99430529982	1.08900888172455	0.123015720416348	0.36911221472992	1
ACSS1	419.378554851205	499.169634228161	350.986201099528	0.70314012919123	-0.508115861431266	0.0182581160918889	1
ACSS2	1313.15372497753	1337.0300763648	1292.6882809313	0.966835603613306	-0.0486574937216159	0.732567513124337	1
ACSS3	241.762977512727	239.058842915641	244.080807167373	1.02100723064867	0.029993083242194	0.917944497418042	1
ACTA2	120.740263996665	188.605013978814	62.57047829768	0.33175405561969	-1.59181399255745	0.00122675225706284	0.982287793391487
ACTB	25302.4972076454	26857.8811364254	23969.3109829768	0.892449812448866	-0.164157054448123	0.333453442951735	1
ACTG1	11314.6532160093	12019.4486194856	10710.5428701724	0.891101015466613	-0.166339109546259	0.215013655770522	1
ACTG2	57.1781886915458	64.4547584797177	50.9411288731128	0.790339302708623	-0.339455941289336	0.372298496721406	1
ACTL6A	548.950312816147	524.879106463904	569.582775403784	1.08516945786059	0.117920348592035	0.530599710282036	1
ACTN1	3139.26206981333	3187.61877685548	3097.81346377721	0.971826833958211	-0.0412288263712855	0.755665136232626	1
ACTN2	437.377366489347	361.925413351105	502.050469179268	1.38716556135346	0.472139986860589	0.478355564284518	1
ACTR10	1918.55414196996	1735.77906038504	2075.21849761417	1.19555451783929	0.257679919111074	0.185709200901144	1
ACTR1A	4700.62765672051	4669.72248572554	4727.11780328763	1.01229094828173	0.0176240027951842	0.941467583485688	1
ACTR2	4225.27960221711	4340.65120160672	4126.38965988316	0.950638387704534	-0.073031434639115	0.604031590855293	1
ACTR3	3109.74556831048	3097.86648467563	3119.92763999748	1.00712140288517	0.0102376026927073	0.995105555130297	1
ACTR3B	1343.67521692412	1233.75972870071	1437.88849254417	1.165452607258	0.220890338946382	0.202427949510056	1
ACTR5	299.17027385558	285.481617420381	310.903407942892	1.08904878272802	0.123068579420759	0.703358903356596	1
ACTR6	1969.26762448655	1960.43716995634	1976.83658551245	1.0083651829334	0.0120182104605178	0.926614791919088	1
ACTR8	652.83016368151	678.441596452261	630.877507020866	0.929892138571516	-0.104864712185584	0.545237973598639	1
ACVR1	818.759350902302	810.691629452723	825.674540716228	1.01848164051431	0.0264199740419553	0.946119851955682	1
ACVR1B	410.662506554956	411.883688993675	409.615778750339	0.994493809043817	-0.00796570491389849	0.97505576601658	1
ACVR1C	261.18541725768	304.542209018772	224.022452891029	0.735603953267512	-0.442998861814906	0.254124995508893	1
ACVR2A	799.703456137822	763.346147807192	830.866863278362	1.08845360085347	0.122279908908431	0.513053696646651	1
ACVR2B	365.247509662533	359.949948876706	369.788276050385	1.02733248665372	0.0389031721299339	0.819913099832961	1
ACVRL1	150.095364513176	164.753744415488	137.531038882624	0.834767302986377	-0.260554002227695	0.388266880621055	1
ACYP1	298.778840974145	276.434935876137	317.930759629581	1.15011063497429	0.201772647997078	0.377439344995704	1
ACYP2	563.95430789903	488.591134264908	628.551313871135	1.28645665013304	0.363402843242101	0.327011951102268	1
ADA	57.0496478916711	62.1752239267771	52.6562970044373	0.846901606119664	-0.239733729354657	0.572556419246806	1
ADAD1	17.1581556453746	14.9328424566114	19.0655669500287	1.27675404099556	0.35248062526535	0.563138997942491	1
ADAL	264.159365390046	234.564641470454	289.52627160684	1.23431336365037	0.303708707933164	0.312785813319906	1
ADAM10	1917.68802706093	1941.87572077337	1896.95571816455	0.976867725298649	-0.0337648704368809	0.950911441095085	1
ADAM11	791.327728904627	886.443886984878	709.799593407269	0.800727044124088	-0.320617561616488	0.172874402236393	1
ADAM12	520.836444369242	619.7602964614	436.044571147393	0.703569708542229	-0.507234724466134	0.0422900965888097	1
ADAM15	1642.32224722563	1544.64083131669	1726.04917514758	1.11744370610497	0.160202154031539	0.536974966151635	1
ADAM17	1970.80364337334	1980.34297745987	1962.62707129917	0.991054122259458	-0.0129642485924247	0.907607444863286	1
ADAM19	69.7634466646384	78.3704274103849	62.3860345968556	0.796040504796185	-0.32908625383971	0.23073953091141	1
ADAM22	437.298469983984	440.84550805604	434.258151636509	0.985057449153607	-0.0217202290065592	0.999861274099609	1
ADAM23	1155.04009983822	1138.49200260657	1169.22418317963	1.0269937606085	0.0384274167422649	0.789420566623801	1
ADAM8	14.3674373857125	21.6802097080246	8.09934682373079	0.373582494487263	-1.42050124077157	0.0524961580773342	1
ADAM9	1009.35557954856	1025.59064933992	995.439805441683	0.970601483235403	-0.0430490301131665	0.899738338574908	1
ADAMTS1	2392.33051764701	3392.20897441832	1535.29184041446	0.452593531823235	-1.14371212820837	0.0020430656196334	1
ADAMTS10	797.676205863022	664.560384729771	911.775481120093	1.37199794340863	0.456278318947755	0.314425360344153	1
ADAMTS12	177.294192828826	206.307236650499	152.425869553106	0.738829485711779	-0.436686651358952	0.109065322358249	1
ADAMTS13	723.825906911797	814.51351663556	646.093670005714	0.793226455804536	-0.334195299542597	0.0428248463867707	1
ADAMTS14	33.2139534662316	33.7063205422198	32.791924543956	0.972871675592166	-0.0396785727134946	1	1
ADAMTS15	48.6027902877163	44.6326515118629	52.0057663813049	1.16519553778879	0.220572081683325	0.417093077024518	1
ADAMTS17	301.584742797113	274.13305713028	325.11475908297	1.1859742946961	0.246072740645845	0.346774497785845	1
ADAMTS18	66.8208337711543	45.6769517721007	84.9441611989144	1.85967228335928	0.895048407984611	0.0103550901494135	1
ADAMTS19	25.2414031144982	21.6984945117184	28.2781819168809	1.3032324386196	0.382094419391351	0.535031739402064	1
ADAMTS2	146.791399993516	164.05368143841	131.995158755036	0.804585167475138	-0.31368295275691	0.498346961611711	1
ADAMTS20	71.2354865885632	57.724227066297	82.8165661790771	1.43469337552084	0.520742435239917	0.175594311585941	1
ADAMTS3	438.043485328355	415.994286738122	456.942798405699	1.09843527416845	0.13544986076041	0.570453269342932	1
ADAMTS5	354.9669871663	428.611026746642	291.843524668864	0.680905311475753	-0.554473907754811	0.00773045390533419	1
ADAMTS6	93.8443651598024	93.3588591393262	94.2605131773535	1.00965793762199	0.013866604578939	0.915538441586397	1
ADAMTS7	117.052858491901	132.142221861112	104.119118461148	0.78793225204418	-0.343856505613952	0.369474481235991	1
ADAMTS8	136.200320082867	157.211758308727	118.190515889274	0.751791832626002	-0.411594852682768	0.136922630671008	1
ADAMTS9	633.616783612022	703.294876898112	573.892703652517	0.816005807099968	-0.293348675724274	0.145499857013069	1
ADAMTSL1	74.7120211984996	73.9681046604364	75.3496639454109	1.01867777052443	0.026697768496633	0.776815765119967	1
ADAMTSL2	109.92202414814	124.576626438479	97.3609364707061	0.781534540259737	-0.355618459717106	0.303880296513744	1
ADAMTSL3	624.712721264252	609.262995046853	637.955343736309	1.04709353583381	0.0663903225516402	0.715956447342293	1
ADAMTSL5	122.20352088504	115.103956142459	128.288862092966	1.11454780871466	0.156458502570045	0.451930441655224	1
ADAP1	92.6853839958859	88.640884340359	96.1520979863376	1.08473757568954	0.117346061984347	0.901471288472472	1
ADAP2	15.6891832573378	16.5837171902184	14.9224398862973	0.899824792905845	-0.152283976792874	0.860713413862286	1
ADAR	807.562805248078	787.905124715188	824.412245704841	1.04633441241146	0.0653440160419938	0.783672528383926	1
ADARB1	860.275106575007	813.243642214699	900.587790312415	1.10740218990197	0.147179279931636	0.428464301149201	1
ADARB2	1076.09663522428	1161.76130979143	1002.66977130958	0.863060047583777	-0.212467156181163	0.359148076518157	1
ADAT1	472.701745937324	500.318517119863	449.030227780861	0.897488724514438	-0.156034280953666	0.480123709604012	1
ADAT2	407.902399278378	408.292091464285	407.568377404744	0.998227460010441	-0.00255950373481184	0.854229002102908	1
ADCK1	123.057037205388	119.025939388227	126.512263905812	1.06289657998974	0.0880012292354668	0.727184155683062	1
ADCK2	283.952880120941	286.56941639694	281.710134741514	0.983043264991351	-0.0246731820703428	0.818164739076138	1
ADCK5	76.112956505108	76.4902701467386	75.7895448122818	0.990839026543996	-0.0132774012196683	0.941021050075269	1
ADCY2	2742.01492557652	3231.21855388608	2322.6975298826	0.718830215643931	-0.476277041849941	0.00585707673915756	1
ADCY3	884.038014792744	856.742254692941	907.434380592575	1.05916846708793	0.0829320768678007	0.573986004546534	1
ADCY5	449.061905590715	435.796487809596	460.432263688818	1.05653045990124	0.079334360945357	0.688435271985869	1
ADCY6	1003.41010354936	998.53321663283	1007.59029233496	1.00907037998462	0.0130268021090377	0.823511817207138	1
ADCY7	1240.14987974161	1347.8316779581	1147.85119555605	0.851627999495452	-0.231704711948743	0.172661319120442	1
ADCY9	955.007697967127	974.114734081451	938.630238440564	0.963572570664022	-0.0535347689014949	0.781815705784187	1
ADCYAP1R1	79.565595840552	92.5965112250561	68.3962397966913	0.738648129306448	-0.437040825236456	0.412148099605987	1
ADD1	3846.92037534557	3757.77660808586	3923.32931871104	1.04405602777689	0.0621991341558778	0.530767634100376	1
ADD2	492.143673760413	470.474550976042	510.717207575587	1.08553630906509	0.118407982085789	0.657219488408941	1
ADD3	4692.85921023726	4917.45899117003	4500.34511229488	0.915176948170968	-0.127877381471089	0.501886808440827	1
ADGB	235.975949247468	274.635952785324	202.838803357877	0.738573377959845	-0.437186833667292	0.177969182139425	1
ADGRA1	859.138754139085	892.225688025332	830.77852509373	0.931130470960104	-0.102944761024853	0.618698579357138	1
ADGRA2	563.426770008268	571.640550487872	556.386386740036	0.973315112556628	-0.0390211390852912	0.857712883636559	1
ADGRA3	866.590376489779	857.655963969108	874.24844436464	1.01934631261554	0.0276442758534924	0.919769293889872	1
ADGRB1	503.054946515949	521.192535538959	487.508441639083	0.935371112203203	-0.0963892213205178	0.635961573342382	1
ADGRB2	93.4046270238248	110.606502222978	78.6601625674076	0.711171233033226	-0.49173112673722	0.311963026990081	1
ADGRB3	758.082063340658	738.079494849667	775.227122047222	1.05033011681909	0.0708428355547089	0.705645117132666	1
ADGRD1	314.262642609468	293.56443195074	332.003966031235	1.13094070635555	0.177523292820917	0.593545563426444	1
ADGRF5	119.851670893726	130.775477206779	110.488408339681	0.844871001043871	-0.243197014275208	0.408322365233638	1
ADGRG2	60.2949049201902	100.067651657686	26.2039791451941	0.261862637037126	-1.93311786645725	1.90916437892885e-05	0.15415027321457
ADGRG3	16.7134904269455	17.9225104083647	15.677187585729	0.874720517858493	-0.193105960122015	0.692540437801158	1
ADGRG6	96.660870701109	113.464456185418	82.2577974288438	0.724965334469341	-0.464016083187176	0.127716202659716	1
ADGRL1	814.420066206258	880.49311010042	757.786028582691	0.860638226341448	-0.21652117404285	0.499064103290684	1
ADGRL2	1133.85337845253	1183.17712359833	1091.57588261328	0.922580280536135	-0.116253638682324	0.554412838214192	1
ADGRL3	845.212528647872	881.46942802212	814.135186327088	0.923611370338596	-0.114642161023783	0.643223031188381	1
ADGRL4	331.870276816957	338.253755794381	326.398723407737	0.96495225201919	-0.0514705384956695	0.76146289481796	1
ADGRV1	984.427581310218	1072.37758908256	909.041860362498	0.84768822998269	-0.238394339251438	0.440527043442706	1
ADHFE1	178.307918384315	190.567629571648	167.799594509459	0.880525170442818	-0.183563849770112	0.441538498065302	1
ADI1	1118.47996679139	1137.41717518629	1102.24807388148	0.969079857353965	-0.0453125385747027	0.776327834862172	1
ADIPOQ	1536.56157474298	1571.85402218086	1506.31090551052	0.95830203330243	-0.0614476651547222	0.858126138175763	1
ADIPOR1	757.101184859656	733.772727819859	777.097005179482	1.05904318287809	0.0827614169543347	0.761989266107665	1
ADIPOR2	1623.18146988756	1590.2763436587	1651.38586379801	1.03842698181545	0.0543997749920829	0.833687521223925	1
ADK	2130.59021488954	2100.00199269105	2156.80869105967	1.02705078307846	0.038507518252143	0.968406215456939	1
ADM	20.8356403530599	28.0920435836982	14.61586615537	0.520284902443038	-0.942626250895026	0.130893992263033	1
ADM2	10.0831867474819	10.8165708318099	9.45457181805791	0.874082180486765	-0.194159167785038	0.836028987750116	1
ADNP	2781.33238881334	2848.71078204343	2723.5794803304	0.956074410044789	-0.0648051892074826	0.786261064996373	1
ADNP2	1094.65434550858	1122.03208405769	1071.18771246648	0.954685456580399	-0.066902613026189	0.815201208678613	1
ADO	804.676414629016	791.952559427344	815.582576230448	1.02983766706959	0.0424169438445228	0.860621879071388	1
ADORA2A	90.8544855187235	103.158301985866	80.3083571183155	0.778496306863588	-0.361237899619306	0.329677755440017	1
ADORA2B	114.430883883786	117.504325990398	111.79650493526	0.951424587928749	-0.0718387851382874	0.761499215975577	1
ADORA3	16.8612423835084	15.2549387649122	18.2380740565909	1.19555209874327	0.257676999945689	0.785317569761134	1
ADPGK	1060.96139275112	1124.14452781424	1006.80441983988	0.895618307903424	-0.159044075348574	0.377319623420148	1
ADPRM	238.197402367626	226.885663591591	247.89317846137	1.09259075490813	0.127753120657591	0.73541286994596	1
ADPRS	513.805105255028	489.949084986397	534.25312262814	1.09042579933173	0.124891601635456	0.515798032912815	1
ADRA1A	29.0724202734389	19.5351300344264	37.2472404783068	1.90667993571923	0.931062686385504	0.0716477589981302	1
ADRA1D	34.7770770888966	41.5736091200416	28.9514782050581	0.696390782947476	-0.522030986504847	0.424845248336143	1
ADRA2A	192.560152400586	221.256128174084	167.963601737588	0.759136495444027	-0.397568784219526	0.167062456216831	1
ADRB1	18.573943416752	18.9563902569292	18.2461318394573	0.962531979567561	-0.0550936206889926	0.890712626037671	1
ADRB2	10.4139901545953	11.8643098007616	9.17085902931001	0.772978722177444	-0.371499393326609	0.679942760721471	1
ADRM1	1639.5460639189	1604.89372438513	1669.24806923356	1.04009882017146	0.0567206058648305	0.825157851725877	1
ADSL	584.805686674548	538.98840042521	624.077646316838	1.15786841762179	0.211471312022652	0.464881078188337	1
ADSS1	129.907741759582	138.759253761159	122.320731472517	0.881532064759177	-0.181915047942336	0.526731402345165	1
ADSS2	1858.21486854658	1844.87229848925	1869.65135716715	1.01343131375445	0.0192483121261433	0.950487893404455	1
AEBP1	607.659560623827	636.821987005221	582.66319515406	0.91495458235377	-0.128227963992577	0.539841972850025	1
AEBP2	661.820954836349	701.347846951233	627.94076159502	0.895334268615332	-0.15950168889028	0.489719659097305	1
AEN	662.102408048744	568.39407792182	742.423833871821	1.30617798937366	0.385351502466474	0.329237997571384	1
AFAP1	1215.06183727896	1269.19708957642	1168.66019245257	0.920787009401824	-0.119060615026874	0.623980592650327	1
AFAP1L1	117.185570414227	119.061723845959	115.577438901313	0.970735473735001	-0.0428498813472516	0.914204359741612	1
AFAP1L2	520.732105953447	609.984783179906	444.229811187911	0.728263759092646	-0.457467041416058	0.127018153074792	1
AFDN	2297.15010237191	2415.450359972	2195.74988157183	0.909043678959014	-0.137578478241784	0.57491736433641	1
AFF1	1386.85454406748	1370.16871986456	1401.15667909856	1.02261616309345	0.032264734022771	0.809832475899143	1
AFF2	727.813500003708	754.918506925938	704.580636927511	0.933320127223527	-0.0995560869693982	0.676920060558419	1
AFF3	29.3738230646074	26.593257390758	31.7571650707641	1.19418108899291	0.256021627542594	0.651015102504678	1
AFF4	962.809502473903	999.027660452315	931.765367063835	0.932672241168951	-0.100557915327746	0.748280632559987	1
AFG1L	237.829515052053	259.304094105615	219.422733006142	0.846198490474934	-0.240931982800129	0.375599940095851	1
AFG3L2	1859.18383600188	1891.55678385122	1831.43559498816	0.968216027466724	-0.0465991186855191	0.814125979921277	1
AFMID	19.597700823163	23.469215850401	16.2792593712447	0.693643088674669	-0.527734574230679	0.405245139699427	1
AFTPH	1977.36734581651	2025.23064030092	1936.34166482986	0.956109208649019	-0.0647526798425178	0.684124077203327	1
AGA	1837.75013608407	1922.11527980238	1765.43715575409	0.918486614359366	-0.122669398633023	0.405488084208047	1
AGAP1	1702.51979938473	1612.94359327253	1779.29940462377	1.103138021717	0.141613308417282	0.269937276814446	1
AGAP2	725.25349179844	737.409666601848	714.833913395519	0.969385059311247	-0.0448582478108167	0.974054456877151	1
AGAP3	601.509867113072	588.990600520784	612.24066704932	1.03947442710967	0.0558542658096638	0.721085089570334	1
AGBL1	363.598993708043	343.375924510111	380.933053020556	1.10937612636654	0.149748584295756	0.673067823117472	1
AGBL2	712.52392313636	692.518248370638	729.671644364122	1.05364969960127	0.0753953027925066	0.797778230959221	1
AGBL5	486.104584903807	450.845505636348	516.326652847342	1.14524076738565	0.195650932294358	0.28099015841588	1
AGFG1	947.387762772021	938.907209681598	954.656808278098	1.01677439307537	0.0239996024024369	0.990376853016169	1
AGGF1	495.100075355159	490.648711388218	498.915530183966	1.0168487526898	0.024105106952036	0.814588293376526	1
AGK	820.931821091136	749.842428738126	881.865585965145	1.17606786728406	0.233971316100297	0.202580804419368	1
AGL	1269.21112588593	1284.97201660615	1255.70179098287	0.977221118246149	-0.0332430535705857	0.846978108875081	1
AGMAT	14.5290165971234	19.7558011553138	10.0489155472458	0.508656443150265	-0.975236535071589	0.182310101257824	1
AGMO	122.837531867952	142.64262542137	105.861737393595	0.742146585432485	-0.430223925305379	0.16087131629553	1
AGO2	260.093458167568	275.266324562221	247.08814411501	0.897633026880331	-0.155802336454136	0.563407217674387	1
AGO3	2303.81827330887	2284.66433854646	2320.23593167664	1.01556972397653	0.0222892913150757	0.827290237125319	1
AGPAT2	194.044061516964	173.108207617991	211.989079144656	1.22460443708403	0.292315815501122	0.369709566326401	1
AGPAT3	1601.540416987	1673.73370316649	1539.66045740458	0.919895712497	-0.120457781099821	0.471275884210801	1
AGPAT4	572.780918792584	543.664640513221	597.737728746323	1.09946037355318	0.136795607914089	0.464388065877792	1
AGPAT5	2081.35509604209	2126.15580203655	2042.95449090399	0.960867726131423	-0.0575902528462992	0.78327764604047	1
AGPS	1043.33810879561	1017.45777344305	1065.52125338353	1.04723879574661	0.0665904491055834	0.701007507777317	1
AGR2	93.4790584070376	81.6562144497896	103.612924656107	1.26889209050732	0.343569384301569	0.598624123043405	1
AGR3	43.9877953669591	55.3266904932674	34.268742401552	0.619388980183482	-0.691082379256232	0.167821916564769	1
AGRN	161.412964458152	176.071532574805	148.848477501021	0.845386391112271	-0.242317206593493	0.489997239937163	1
AGT	4669.60363478853	4097.45093141449	5160.02023768056	1.25932447369156	0.332650051344294	0.358401351060898	1
AGTPBP1	594.52486526851	614.146472849575	577.706344484741	0.940665411305294	-0.0882464381277597	0.720456713796112	1
AGTR1	180.964878883668	148.682549153293	208.635447223989	1.4032275368704	0.488748964551902	0.288311355305897	1
AGTRAP	227.914617375685	226.256876268203	229.335538324954	1.01360693256059	0.0194982969321044	0.912974802505777	1
AGXT2	8.78011178076552	10.4443957794401	7.35358263904449	0.704069703440396	-0.506209831039236	0.657821021413655	1
AHCY	1405.49558943626	1429.74643352239	1384.70915164815	0.968499811702076	-0.0461763265508389	0.853723110948363	1
AHCYL1	1434.58634821194	1417.35612147226	1449.35511398881	1.02257653671634	0.0322088285056441	0.843009921293197	1
AHCYL2	1020.71483589365	1027.94020296852	1014.52166411519	0.986946187322395	-0.0189566701850098	0.980415734405706	1
AHDC1	1661.47013981507	1714.41318257067	1616.09038888171	0.942649301411969	-0.0852069573039635	0.775628574852848	1
AHI1	354.393697139411	361.807201709439	348.039264650816	0.961946757849007	-0.0559710494501309	0.799582782582541	1
AHNAK	273.008242297541	325.787207302179	227.769129436423	0.699134663151948	-0.516357729200839	0.0688163368404973	1
AHNAK2	579.360012413529	705.472977900481	471.263184853284	0.668010256403844	-0.582057841365626	0.0873151930701124	1
AHR	788.168260011559	841.114465710418	742.785797983965	0.88309716247312	-0.179355916236216	0.36168659621369	1
AHSA1	4273.67364929116	4230.04118523084	4311.07290420001	1.01915624823042	0.0273752499989914	0.899469435767223	1
AHSG	138.306986920761	125.921280619567	148.923306607499	1.18266988609674	0.242047436186261	0.641695467572146	1
AIDA	1293.14592826479	1344.77501172957	1248.89242815213	0.928699906868348	-0.106715604645703	0.535111052743897	1
AIF1L	417.334061014185	423.289942935605	412.229019367253	0.973869155757298	-0.0382001429293311	0.971641348433902	1
AIFM1	1163.51511218776	1124.77070597197	1196.72460322987	1.06397205837231	0.0894602638306216	0.71791505563671	1
AIFM2	209.738594478747	220.810193049172	200.248652846954	0.906881381161425	-0.141014234322669	0.534558465065137	1
AIFM3	143.147184365857	143.130240593738	143.161707599101	1.00021984875616	0.000317139850133747	0.956258477038115	1
AIG1	1152.15931447961	1151.27635387711	1152.91613785318	1.0014243182973	0.0020533949470541	0.771143567391535	1
AIMP1	691.524396602915	678.477067771976	702.707821315149	1.03571344514671	0.050624902203461	0.9510690868688	1
AIMP2	914.351746668641	829.330499077758	987.22710174654	1.19039044487616	0.251434851261955	0.53584652439103	1
AIP	1198.97389164564	1111.15082400443	1274.25080676668	1.14678473816404	0.197594609898986	0.315395318155556	1
AJAP1	130.427054104747	126.50693150544	133.787159189868	1.05754805367416	0.0807232191110086	0.941547504905451	1
AJM1	137.573489267584	130.228171232836	143.869476154511	1.1047492627174	0.143718968275901	0.563961352419494	1
AK1	725.924206116204	679.495855632582	765.719935102166	1.12689419479875	0.172352065816347	0.356526447278113	1
AK2	1510.2303968197	1490.71397128968	1526.95876155971	1.02431371206555	0.0346576308922644	0.861046779748651	1
AK3	104.772364622606	104.50211381585	105.004008171254	1.00480271964918	0.00691227421785481	0.883471294586871	1
AK5	735.512385712312	609.13580663745	843.835167776479	1.38529890802942	0.470197302342671	0.0493927107789568	1
AK6	158.599807206152	167.281165692504	151.158642789279	0.903620214287235	-0.146211550223483	0.528312371537889	1
AK7	467.35327049828	471.962357323332	463.402624648236	0.98186352673624	-0.0264055825504846	0.899135224730013	1
AK8	125.026614319034	99.023414512116	147.315071296392	1.4876791718626	0.573063432986025	0.0891973526652142	1
AKAIN1	164.666804918021	153.280668933337	174.42635004775	1.1379539981236	0.186442237767189	0.507308175774252	1
AKAP1	572.072151041789	553.429031014559	588.051968207986	1.06256075350792	0.0875453318656927	0.597607504126097	1
AKAP10	741.282957180739	747.481899725764	735.969577856433	0.984598527571631	-0.0223925128066531	0.862723750377617	1
AKAP11	4814.77425117992	4526.24520191261	5062.08486483761	1.11838502754967	0.16141695178412	0.589212805171164	1
AKAP12	1776.26995780548	1804.92266600454	1751.71049363485	0.970518308971387	-0.0431726650364529	0.968892954447609	1
AKAP13	1301.22597368141	1356.9611574269	1253.45295904242	0.923720588597574	-0.114471570524307	0.784770561527485	1
AKAP14	14.6887102829122	16.202571281222	13.3911151415037	0.826480865850186	-0.27494667532451	0.801767328211794	1
AKAP17A	1134.5734730706	1068.15012880644	1191.50776815416	1.11548717359194	0.157673924875921	0.331916191553495	1
AKAP5	8.7857029901486	8.66674031752451	8.88767099525497	1.02549178464292	0.0363159342337663	1	1
AKAP6	1053.94891210608	1036.849909586	1068.60519998043	1.03062669929451	0.0435218723763759	0.703603644440784	1
AKAP7	289.523830362228	291.024094920967	288.23788931188	0.990426202992426	-0.0138786114870803	0.969434734048433	1
AKAP8	510.31427157006	522.357764092521	499.99127797938	0.957181671929395	-0.0631353224047263	0.784299799712413	1
AKAP8L	179.58448458362	183.019684234409	176.640027740086	0.965142238546582	-0.0511865185959928	0.865989403176327	1
AKAP9	3131.40798416757	3339.42646461593	2953.10642949754	0.884315453802689	-0.177366993987142	0.476383598341191	1
AKIP1	196.919319840646	191.396653757417	201.653033626271	1.05358703857934	0.0753095025176795	0.982919043943026	1
AKIRIN2	1620.67488959548	1611.01279330753	1628.95668641373	1.01113826853564	0.0159802926821844	0.972023697875096	1
AKNA	305.683493259899	296.502159938616	313.553207535284	1.05750733013276	0.0806676634488046	0.734548907219736	1
AKNAD1	138.331089668121	131.958853682781	143.793006226984	1.08968062554296	0.123905357515204	0.610608622659358	1
AKR1A1	1872.59223041789	1871.7463339981	1873.31728449201	1.00083929668533	0.00121034131905693	0.962333165526594	1
AKR1D1	52.3201008647577	68.5940459469513	38.3710050800202	0.5593926491768	-0.838066799002924	0.0457801584768319	1
AKR7A2	1313.91903348522	1262.0514402918	1358.37697050815	1.07632456739963	0.106113190505819	0.62052888443561	1
AKT1	1090.7007186983	1111.48924171416	1072.88198468471	0.965265289504825	-0.0510025936942348	0.735893566939481	1
AKT3	1746.42366321311	1752.18749661809	1741.48323458027	0.99389091517975	-0.00884057787377375	0.969304400336632	1
AKTIP	687.987644970371	669.182754916419	704.106122159472	1.05218808611919	0.073392619703419	0.741512392428105	1
ALAD	249.563354170451	260.899171189541	239.846939582659	0.919308936433576	-0.121378330040394	0.52293000762137	1
ALAS1	1297.93169821412	1386.33666628923	1222.1560112926	0.88157230563909	-0.181849192149706	0.205133263175046	1
ALB	40.9008728408373	50.5181599932329	32.6574838530696	0.646450382544499	-0.62938845277766	0.397270425178951	1
ALCAM	4783.03867677772	5207.04724797923	4419.602758605	0.848773315878817	-0.236548794023986	0.213323120751238	1
ALDH16A1	401.285109104606	391.798731035638	409.416290306579	1.04496584055893	0.0634557820557127	0.91490091758705	1
ALDH18A1	2261.22680388962	2175.06842654155	2335.07684161654	1.07356477300781	0.102409238125457	0.464629831641448	1
ALDH1A1	2081.33179309656	2040.017646044	2116.74391914161	1.03761059285267	0.0532651130927696	0.689547065182516	1
ALDH1A2	3688.08777549395	3869.11411169162	3532.92234446737	0.913108851918232	-0.13114124041515	0.752865717178392	1
ALDH1A3	1252.94773786133	1425.87563879024	1104.7238227794	0.774768705436811	-0.368162413304132	0.421234333028667	1
ALDH1L2	200.323094044711	166.726083525233	229.120531632834	1.37423327405252	0.458626920279198	0.360745161657689	1
ALDH2	4273.45509336904	4024.8181314961	4486.57248926014	1.11472676346556	0.156690126915868	0.27129837876013	1
ALDH4A1	1154.75098156943	1007.2393236529	1281.18954549789	1.27198126146572	0.347077417328549	0.112942565398375	1
ALDH5A1	530.393003067504	535.875944589027	525.693338906198	0.980998203435614	-0.0276776005395897	0.995777071841792	1
ALDH6A1	1355.33144794169	1274.97053222708	1424.21223283992	1.11705501957927	0.159700246268254	0.442102014499284	1
ALDH7A1	2735.87077516169	2644.82010659086	2813.91420536525	1.06393406430668	0.0894087447814683	0.546325757516846	1
ALDH8A1	20.7034126987653	23.1423690604123	18.6128786744964	0.804277151829536	-0.314235358819907	0.65508506909247	1
ALDH9A1	1562.08566425026	1518.78491846071	1599.20058921273	1.05294737245187	0.074433330570565	0.523935625579031	1
ALDOA	412.557923073721	422.588882907744	403.9599575017	0.955917142737257	-0.0650425216003511	0.957528053796075	1
ALDOC	15205.5541229048	14572.7334053401	15747.9718808173	1.08064639918868	0.111894532702918	0.622991997417692	1
ALG1	363.958688749274	330.205361833268	392.890111820137	1.18983565148321	0.25076231205029	0.417548902121796	1
ALG11	692.478979066474	663.895048187282	716.979491248639	1.07995908872389	0.110976660895133	0.719344963145836	1
ALG12	1257.77340571031	1279.70926916489	1238.97123703495	0.96816618187307	-0.0466733932687524	0.829541174841603	1
ALG14	451.574347416977	434.14358037453	466.515004881931	1.07456386774043	0.103751233286	0.871046812002802	1
ALG2	519.185694678627	526.868614518807	512.600334815615	0.972918713869066	-0.039608820196269	0.719925261121633	1
ALG3	215.955571362289	195.84597919191	233.192364651185	1.19069263312615	0.251801042174022	0.409698558774058	1
ALG5	1478.46118793381	1449.07983845376	1503.64520177386	1.03765518080655	0.0533271069065576	0.790606908447068	1
ALG6	296.676503495917	285.555304562399	306.208959724646	1.07232803885012	0.100746312163931	0.712107976539022	1
ALG8	315.268768546327	310.892649272902	319.019727923548	1.02614110906017	0.0372291357629857	0.962330517404791	1
ALG9	844.870989119901	828.408476612828	858.981714125963	1.03690599308947	0.0522851039377249	0.853132097595613	1
ALK	214.741483991293	179.099059817336	245.292133283257	1.3695891733515	0.453743202343935	0.0301428599483073	1
ALKAL2	528.880833979492	527.593971275358	529.983859154464	1.00452978617881	0.00652034330001786	0.825083455369345	1
ALKBH1	584.214498278766	523.155018170421	636.551195514489	1.21675444830987	0.283038048947915	0.155047405481686	1
ALKBH2	49.3474714679484	47.5664036783275	50.8741010019093	1.06953852021167	0.0969884431552144	0.887307137492427	1
ALKBH3	507.501090682718	468.470116136318	540.956211722489	1.15472939060445	0.207554797463778	0.379825636356826	1
ALKBH4	77.6673779571264	74.5663628425	80.3253909125205	1.07723359233955	0.107331124504795	0.864519311842364	1
ALKBH5	1557.83106855042	1543.59795890218	1570.03087682035	1.01712422445607	0.0244958906625317	0.93016719216598	1
ALKBH7	268.072410759242	254.652660947577	279.575053454955	1.0978681801896	0.134704841953858	0.827740535292997	1
ALKBH8	390.771534137107	398.381118093525	384.249033603035	0.964526219118718	-0.0521076386985986	0.694401894501875	1
ALMS1	235.765128390232	212.230266365279	255.937867268763	1.20594423996178	0.270163201939178	0.368598475708761	1
ALOX5	65.6437906441423	86.4844274995038	47.7803876252611	0.552473884683288	-0.856021824642796	0.0147372529976193	1
ALOX5AP	82.6300828124843	92.8847788261707	73.8403433721817	0.79496710123378	-0.331032937470194	0.335846646396687	1
ALPK2	263.621142917801	317.492969900281	217.445291218532	0.684882223649954	-0.54607217975599	0.0588929021166228	1
ALPK3	240.616454817121	209.933684148944	266.915972532701	1.27142994519797	0.346451972842174	0.226223869660153	1
ALPL	714.547301815365	680.693101281069	743.565187987619	1.09236480667752	0.127454739858738	0.58859564485223	1
ALS2	605.571345244394	608.457199150028	603.097756182422	0.991191750257712	-0.0127639149873565	0.920645198680297	1
ALS2CL	677.259440003745	663.969344021312	688.650950845832	1.03717281083346	0.052656291992358	0.714546099121958	1
ALX4	67.7280611899925	75.6788994963765	60.9130569273777	0.804888249336848	-0.313139601497457	0.474463786766001	1
ALYREF	830.673851910346	795.925380495315	860.458255980372	1.0810790522158	0.112472021749528	0.575242027055889	1
AMACR	107.98786059829	101.678304415715	113.396051611926	1.11524333793277	0.157358529989939	0.649162430358054	1
AMBRA1	1046.73091761704	1045.36694489834	1047.90003709021	1.00242316078984	0.00349165334246767	0.978101027267902	1
AMD1	1961.80716768005	2062.06105563306	1875.87526372033	0.909708884999254	-0.136523151071685	0.458880441649195	1
AMDHD1	16.4978795491767	14.0615185246235	18.5861889987937	1.32177680285717	0.402478581840525	0.644785743689891	1
AMDHD2	332.812480898575	326.233650316435	338.45147854041	1.03745115873891	0.0530434186727939	0.840236324295966	1
AMER1	2194.73913454518	2307.16082354326	2098.37768683255	0.909506465877803	-0.13684420054366	0.530455023884648	1
AMER2	291.593884054137	291.211579983753	291.921573257323	1.00243806676097	0.00351310597005773	0.984579464786874	1
AMER3	481.372799604551	488.168228055128	475.548146646913	0.974148089361542	-0.0377869883421848	0.949639111807985	1
AMFR	2333.10004228579	2265.55554892135	2390.99532231245	1.05536821794143	0.0777464430224014	0.63265622199423	1
AMH	74.9098757707851	68.6975631441901	80.2347151650095	1.16794121207187	0.22396765847576	0.653225222969481	1
AMIGO1	181.281627581228	172.027423222265	189.213802746054	1.09990488261621	0.137378768012473	0.588673418217983	1
AMIGO2	2026.7789416996	1811.09471981448	2211.65113188685	1.22116811875715	0.288261830465264	0.266377495971084	1
AMIGO3	18.6961756276604	21.3041758443764	16.4607468704753	0.772653539414923	-0.372106445311033	0.615586254029895	1
AMMECR1	1240.45674191881	1287.48038928802	1200.15075845948	0.932170127362615	-0.101334814360171	0.667547273117914	1
AMMECR1L	879.155167738974	851.810065363553	902.593826917907	1.05961864460087	0.0835451340943963	0.608045686257054	1
AMN	30.6247032263513	28.8543539275669	32.1421454824521	1.11394438299116	0.155677203606241	0.658451369516906	1
AMN1	238.081338238148	230.386199468071	244.677171469643	1.06203050371319	0.0868252039233771	0.681103294403571	1
AMOT	1195.44719273489	1197.43495527772	1193.7433962696	0.996917111036516	-0.00445453857665606	0.891621849891634	1
AMOTL1	208.734688653361	213.913396805711	204.295795951346	0.955039745065148	-0.0663673210947478	0.922079416747951	1
AMOTL2	200.838722242179	252.071624400947	156.924806106092	0.622540543700732	-0.683760297399404	0.00489546313505133	1
AMPD2	942.120098030214	974.672176865322	914.218316171549	0.937975185781746	-0.0923783382694739	0.636181259933804	1
AMPD3	765.592561642605	727.132382930131	798.55842911044	1.09822976923746	0.13517992343284	0.49954107631215	1
AMPH	1041.20431398416	1018.87678105943	1060.34219934821	1.04069718641116	0.0575503460486038	0.772232465129209	1
AMT	173.863235551817	158.581321486495	186.962019036379	1.17896620663677	0.237522366141031	0.383053694694276	1
AMZ1	28.713011576955	30.9448798064191	26.7999816659857	0.866055445477167	-0.2074687046301	0.743002202307025	1
ANAPC1	790.035197526439	774.604180361056	803.261783668196	1.03699644803593	0.0524109525795591	0.729135069563786	1
ANAPC10	223.379470550669	207.248937194176	237.205641999092	1.14454455212404	0.194773621807908	0.425806432247273	1
ANAPC11	202.802419194885	192.33387902731	211.775453624236	1.1010824234152	0.138922468358754	0.678507852812578	1
ANAPC13	431.515982165623	398.679499831028	459.661538452418	1.15296005600297	0.205342532066308	0.547599125402864	1
ANAPC15	657.748931611617	618.798612235381	691.13491964839	1.11689797937926	0.159497411993537	0.611902262803801	1
ANAPC16	511.475575274855	489.424092736972	530.376846021612	1.0836753929616	0.115932672654147	0.751098415778602	1
ANAPC2	777.046654312219	817.541811336384	742.336519720078	0.908010464329191	-0.1392191709958	0.415144846565987	1
ANAPC4	897.798069450546	948.881780095242	854.012031755092	0.9000194225137	-0.151971959598551	0.364557576737076	1
ANAPC5	731.56130418064	690.388080470207	766.852638789583	1.11075590741268	0.151541814156664	0.479575827414113	1
ANAPC7	703.85628634427	699.65468044121	707.457662832607	1.01115261944146	0.0160007684513103	0.950774592825434	1
ANGEL1	932.350588901292	880.724586038876	976.601448497649	1.10886134437326	0.149078977500292	0.399300775713575	1
ANGEL2	628.534756370822	622.015348111028	634.122820593502	1.01946490953839	0.0278121179673619	0.933205458421904	1
ANGPT2	156.894509631256	195.801492329408	123.545667318554	0.630974084256243	-0.664347343693501	0.0099150808554876	1
ANGPT4	398.361837403355	402.825883673953	394.535512028557	0.979419466371465	-0.0300012243884847	0.963592554807211	1
ANGPTL1	19.0435397012279	12.3007673434204	24.8230588650629	2.01800897228909	1.01293258883882	0.552357546452683	1
ANGPTL2	886.401320972736	860.231656070185	908.832462317779	1.05649734685377	0.0792891442859068	0.549313754788845	1
ANGPTL4	96.8963993421014	70.415873661664	119.593992782476	1.69839535552885	0.764172331134156	0.420732949699935	1
ANGPTL7	1635.79889042103	1274.14767142429	1945.7856495611	1.52712726570071	0.610820296545068	0.13819732974516	1
ANK1	1264.03875593545	1460.28478017951	1095.82787801196	0.750420666493048	-0.414228534842613	0.0398657730953505	1
ANK2	3317.71488036458	3377.27809622697	3266.66069533967	0.967246582089025	-0.048044369189329	0.912001823991607	1
ANK3	3347.75136554922	3305.40911074549	3384.04472680956	1.02378997982683	0.0339197913746555	0.617756869513336	1
ANKDD1A	1302.95789328668	1292.4973872056	1311.92404135619	1.01503032373055	0.0215228281416849	0.843527953889602	1
ANKDD1B	45.6795045765792	50.1791142039213	41.8226963245716	0.833468206605037	-0.262800927526991	0.531631531543403	1
ANKEF1	235.074147720935	225.911177289198	242.928122376709	1.07532582181946	0.104773860095715	0.636514557045618	1
ANKFN1	137.057583646968	150.640990760676	125.414663263791	0.832540085075765	-0.264408358261677	0.577243519830954	1
ANKFY1	1113.55334625686	1159.84230353932	1073.87709715761	0.925881987474176	-0.111099774982512	0.635173289855525	1
ANKH	2048.37928689766	1938.56733639595	2142.50381589911	1.10519958511336	0.144306925682319	0.313440513173383	1
ANKIB1	2256.7356792452	2291.18368991303	2227.20881295849	0.972077805356163	-0.0408563027547268	0.849997898248667	1
ANKLE2	990.335494173152	963.698858592528	1013.1668960994	1.05133142689317	0.072217543287167	0.55566643972559	1
ANKMY2	1547.02454182345	1574.33718382001	1523.6137058264	0.96778105826699	-0.0472473923038813	0.698400637713422	1
ANKRA2	275.849088565594	277.841587343333	274.141232470389	0.986681781844374	-0.0193432237606239	0.816540155463532	1
ANKRD10	1354.81999364087	1414.93226928005	1303.29518595014	0.921100758139668	-0.118569115207474	0.625650388000143	1
ANKRD12	878.05509717446	922.780891106511	839.718702375559	0.909987094952355	-0.136082009114772	0.517680988227742	1
ANKRD13A	1265.54100229362	1257.52516697133	1272.41171828415	1.01183797486031	0.0169782904473468	0.969413340424981	1
ANKRD13B	382.507270555251	370.921927206169	392.437564854464	1.05800583915422	0.0813475897351041	0.704847556959318	1
ANKRD13C	402.488737026944	420.236509652204	387.276360491006	0.921567621079671	-0.117838065746458	0.670645392971263	1
ANKRD13D	1517.43269796756	1518.27323318495	1516.71223920979	0.99897186228339	-0.00148405222093026	0.981920798289319	1
ANKRD16	102.945539231663	112.425674314409	94.8197091607384	0.843399069998602	-0.245712664104019	0.419331717808845	1
ANKRD17	3056.39127532312	3123.6167404457	2998.76944807518	0.960031174518323	-0.058846840519453	0.821728233679088	1
ANKRD2	9.37026638109518	9.05376949662468	9.64154942492703	1.06492101754098	0.0907464334300411	0.894629703942348	1
ANKRD24	301.005497049042	312.903240046513	290.807431622638	0.929384532993042	-0.105652459464067	0.727742878307023	1
ANKRD27	1064.80569160705	1082.82901403786	1049.35712952349	0.96908848573465	-0.0452996933313365	0.768157295932013	1
ANKRD28	1349.1358106357	1366.85641806208	1333.94671855594	0.975923074968767	-0.0351606599422531	0.845122383488208	1
ANKRD29	154.250192262285	184.230196243129	128.553045992989	0.697784883338763	-0.519145751250789	0.110046502314347	1
ANKRD31	53.6573710664163	55.2842976002706	52.2628626088269	0.945347320620948	-0.0810836219788571	0.962577647162325	1
ANKRD34A	335.85292083021	360.884278027296	314.397471804137	0.871186391168741	-0.198946677043189	0.366092634343037	1
ANKRD34B	1347.52728841656	1400.15132023996	1302.42097542507	0.930200155224554	-0.104386914279111	0.580736683611835	1
ANKRD37	190.081221413815	181.59687635527	197.353517178282	1.08676713575285	0.120042843691235	0.786859936080452	1
ANKRD39	196.607306781394	175.593292462829	214.619319054449	1.22225237675227	0.28954221076669	0.326924980956898	1
ANKRD40	358.000505430095	338.4682447523	374.742443153919	1.10717164450144	0.146878900055305	0.434015817606432	1
ANKRD42	50.9963862297448	50.6218212053843	51.317441964911	1.01374151982214	0.0196898460216219	0.994718915724384	1
ANKRD44	1328.8168939273	1323.41310290642	1333.44871480234	1.00758312871007	0.010898870445908	0.847695209000532	1
ANKRD46	1253.07978922129	1299.2380271302	1213.51558529937	0.934020987655224	-0.0984731269161046	0.601681349378598	1
ANKRD49	1125.23721687948	1072.76165568318	1170.21626933345	1.09084460945633	0.12544560474743	0.614263785207773	1
ANKRD50	751.483426030416	789.85394885561	718.594406465964	0.909781368450596	-0.13640820512388	0.531876705443037	1
ANKRD52	29.8126802310616	35.0315099220354	25.3393976387983	0.723331586197469	-0.467270942734292	0.384934512120161	1
ANKRD54	639.23528787241	607.198333724952	666.695534284516	1.09798643582331	0.134860231855578	0.567485120509516	1
ANKRD55	25.4975808271457	21.7581503549652	28.7028069461576	1.31917495181789	0.399635910595725	0.598167230034464	1
ANKRD66	14.9456339253786	8.76012763978675	20.2474964558859	2.31132436517544	1.20871973803677	0.250922363483	1
ANKRD9	183.49578207429	175.781671032205	190.107877253219	1.08150000018142	0.113033665541896	0.805226986109117	1
ANKS1A	745.190155620271	770.335833835723	723.636717149883	0.939378236562991	-0.0902219251434346	0.714084378768082	1
ANKS1B	357.460329238613	349.451110856774	364.325373565904	1.04256464566005	0.06013684274105	0.751030977136441	1
ANKS3	770.607710504097	762.706235518222	777.380403349133	1.0192396064796	0.0274932452671909	0.836719505132322	1
ANKS6	845.265893728884	810.583620535262	874.993556466275	1.0794611861124	0.110311369706063	0.483254501810583	1
ANKZF1	354.430990661522	350.529364680891	357.775241502063	1.02067124056145	0.0295182472248473	0.979551319774351	1
ANLN	55.8773912943489	58.6297302739275	53.5182435975672	0.91281749630301	-0.131601650338249	0.85777390435342	1
ANO1	307.981766044188	295.558616456058	318.63017997687	1.07806087265347	0.108438642093987	0.5488215169981	1
ANO10	947.23991796709	991.90502537256	908.955540190973	0.916373560915844	-0.125992260083544	0.384767903146643	1
ANO3	883.338955695602	987.962267907325	793.661830942696	0.803332127879549	-0.31593151912505	0.104918956304681	1
ANO4	112.065700492048	115.999891757186	108.693536550501	0.937014120478841	-0.0938573059236029	0.836822455266377	1
ANO5	994.392068252247	1050.40085783472	946.384534324411	0.900974639601182	-0.150441596880213	0.464701854091614	1
ANO6	743.048809528864	869.538737089699	634.628871619577	0.729845427868627	-0.454337143305773	0.0570078350825252	1
ANO8	299.498638760763	322.543798095255	279.745645045483	0.867310568975403	-0.205379404680776	0.427642106645071	1
ANOS1	442.738667233705	504.545999688164	389.760953701312	0.772498352860203	-0.372396238016563	0.26693501502211	1
ANP32A	1718.78289825346	1691.79218637108	1741.91779415263	1.02962870273628	0.0421241769289359	0.824759416968061	1
ANP32E	3178.12782006571	3094.23665168581	3250.03453581992	1.05035099175405	0.0708715083171082	0.569262298549732	1
ANPEP	86.7775825886978	87.4335318752004	86.2153403431242	0.986067227230223	-0.020242086128612	0.779054556881208	1
ANTKMT	297.421353438682	267.848449660279	322.769556677314	1.2050454541988	0.269087565799971	0.516950600607264	1
ANTXR1	82.9704597439153	93.4211407127118	74.0127331992326	0.792248228126824	-0.335975566881939	0.410599572697354	1
ANTXR2	2339.3436382755	2204.67050018897	2454.77775663537	1.11344427950796	0.155029362625982	0.394967717052766	1
ANTXRL	115.329267625382	114.584666379172	115.967497264991	1.01206820187653	0.0173065145318625	0.81519225999102	1
ANXA11	3240.60895578963	3434.86845115831	3074.10081690218	0.894969009909399	-0.160090367844648	0.214061842200369	1
ANXA13	15.7096151656327	17.358143809939	14.2965906133701	0.82362439036737	-0.279941541093704	0.691145770251821	1
ANXA2	8371.83527746591	8588.52969046516	8186.09720918085	0.953143029623442	-0.0692353722051779	0.816873417094275	1
ANXA4	454.689157796627	473.697972505346	438.395888046296	0.925475542417162	-0.111733230452998	0.500872399066249	1
ANXA5	3819.50837794522	3532.82809372869	4065.2343358451	1.15070256123175	0.202514967361784	0.206612281298509	1
ANXA7	1493.49809524035	1481.12263598935	1504.1056317412	1.01551728073921	0.022214789732186	0.999415439505658	1
ANXA8L1	991.518669910429	1217.66619022581	797.677938211529	0.655087531061039	-0.61024040626679	0.0765844395737936	1
AOC1	12.8802367524081	16.0357833155614	10.1754825554195	0.634548519095104	-0.656197614695355	0.643728509512512	1
AOPEP	109.377431482099	105.192914363405	112.964160440979	1.07387613628354	0.102827598654045	0.745959919085716	1
AOX1	490.68122787566	565.238518605431	426.774978678713	0.755035201301677	-0.405384187456932	0.265255532954844	1
AP1AR	777.765479074411	745.440609789773	805.472509889815	1.08053210317717	0.111741936062732	0.444041346077251	1
AP1B1	1726.9854205811	1701.90673605901	1748.48143588575	1.02736618807596	0.0389504986555683	0.71534772729896	1
AP1G1	2385.10096308991	2296.7848125114	2460.80052072864	1.07141100347049	0.0995120178313792	0.534311436459823	1
AP1M1	1756.44111072052	1739.85379370311	1770.65881102115	1.01770552067624	0.0253201691545737	0.937739205016665	1
AP1M2	119.637148425079	124.038227110021	115.864795266558	0.934105541219854	-0.0983425308279075	0.847125132551816	1
AP1S1	270.614050017908	268.147127590458	272.728554955723	1.017085498571	0.0244409605914478	0.958776518832025	1
AP1S2	1791.55356415847	1791.78773410407	1791.35284706224	0.999757288749357	-0.000350200818229764	0.950521440917472	1
AP1S3	335.285768586507	330.968349457188	338.986413554495	1.02422607512306	0.0345341933264493	0.8710989653566	1
AP2A2	2585.93270016969	2693.67283952627	2493.58400929262	0.925718956178494	-0.111353830202351	0.444687616506239	1
AP2B1	3717.44153119145	3629.36380689745	3792.93672344345	1.04506930835513	0.0635986241286435	0.684832498189065	1
AP2M1	10637.132698246	10330.6991452201	10899.7900294111	1.05508735432048	0.077362449574886	0.731677986544976	1
AP3B1	861.708766151359	912.268324236707	818.372002078204	0.897073788858046	-0.156701435895298	0.44897424692137	1
AP3B2	1621.98984468246	1583.26741406289	1655.18049949925	1.04542068181131	0.0640836058792239	0.763330033178342	1
AP3D1	329.27096949485	306.315705830238	348.946909778804	1.13917407151232	0.187988214929684	0.368329947385298	1
AP3M1	3331.97879140245	3367.16312328837	3301.82079264308	0.980594248555005	-0.0282717950274867	0.746471046369114	1
AP3M2	1392.97862574782	1331.27129665623	1445.87062211204	1.08608262323664	0.119133859679659	0.566244288985952	1
AP3S1	340.9743886136	347.777113883798	335.143481239145	0.963673191419739	-0.0533841238013518	0.774775384329921	1
AP3S2	331.44619622157	289.785229330737	367.155596413713	1.26699210053482	0.34140752956572	0.22561704666007	1
AP4B1	555.948819355447	521.993537996531	585.053346234517	1.12080572583334	0.164536231161765	0.391006848315134	1
AP4E1	610.165716412779	617.20854005242	604.129010435945	0.978808573168214	-0.0309013571673422	0.947843973009829	1
AP4S1	115.490340272031	114.88219071407	116.011611321712	1.00983112004238	0.0141140428294609	0.945872954015239	1
AP5M1	154.365296395161	163.100385722833	146.878076971443	0.900537888494283	-0.151141118708171	0.548222223870244	1
AP5S1	175.507124112676	154.966152752631	193.113670992715	1.24616677617969	0.317497159105311	0.259452710631712	1
AP5Z1	248.801122531847	226.984367722901	267.501198082373	1.17850053184691	0.236952409663792	0.401302673351302	1
APAF1	581.159683044167	597.811513662335	566.886685371451	0.948269935282056	-0.0766302985705966	0.716640002090855	1
APBA1	1045.17072699377	1089.17185443675	1007.45547489979	0.92497384209472	-0.112515527543633	0.594708500256106	1
APBA2	408.319855820427	387.654222851714	426.033255507895	1.0990032621697	0.136195668642983	0.452688330498185	1
APBA3	489.367971078884	481.062834738072	496.486659371008	1.03206197510837	0.0455296069015686	0.833192727392527	1
APBB1	1147.56543912006	1129.33970471818	1163.18749717881	1.02997131183754	0.0426041540627613	0.904757763619083	1
APBB1IP	130.609798790587	155.992064587651	108.853570964532	0.697814797517268	-0.519083903949474	0.146753061561732	1
APBB2	906.901584574159	923.446239878554	892.720451456106	0.966727041493516	-0.0488194972981849	0.866157015934792	1
APBB3	1271.56857315348	1212.76181401514	1321.97436670063	1.09005276338964	0.12439796953269	0.429343173959014	1
APC	1485.54884864626	1525.27728323752	1451.4959047109	0.951627563501103	-0.0715310354504529	0.868842058395842	1
APC2	445.166448913116	374.179258774055	506.012611889453	1.35232672582476	0.435443752789401	0.015379974420206	1
APCDD1	153.552219480121	148.100850320216	158.224821617183	1.06835863045403	0.0953960173694912	0.681287785433492	1
APCDD1L	2050.66060614459	2116.03550229884	1994.62498086951	0.942623589586548	-0.0852463089789456	0.652976550686841	1
APCS	12.0604055541331	8.01930357961028	15.5242072465812	1.93585478994121	0.952970738930348	0.447463419788482	1
APEX1	162.87358395772	164.707282490574	161.301842358131	0.979324289242414	-0.0301414280999724	0.948616026063087	1
APH1A	593.093993886921	551.705252317008	628.570058089703	1.13932222948737	0.188175835840958	0.462811946585377	1
API5	3336.6520195722	3409.12231173463	3274.53462629012	0.960521309258618	-0.0581104743117963	0.752460918125478	1
APIP	803.15048448939	771.593750082162	830.1991139813	1.07595365293316	0.105615934657013	0.678670054326731	1
APLF	321.311283030437	342.283666728745	303.334954146174	0.886209257500337	-0.174280697334472	0.36901824626365	1
APLP2	13562.5248991405	14236.8095530124	12984.5666243932	0.912041885230233	-0.132828013670193	0.441145508817731	1
APMAP	412.544290885068	386.556139241175	434.819849436976	1.12485562974254	0.169739849780111	0.416829341439043	1
APOA1	6615.36800660251	6399.34101290725	6800.53400119844	1.06269285969946	0.0877246882930584	0.730203882899976	1
APOA5	41.127034080915	36.3365309581639	45.2331796147017	1.24484034171509	0.315960719814339	0.522230220557252	1
APOBEC2	26.1233332634552	30.797279871169	22.1170933139862	0.718150869378929	-0.477641137133861	0.292321012448807	1
APOD	32.4718100461541	12.9246545838792	49.2265147281039	3.80872961893338	1.92930987486124	0.445931052355972	1
APOO	1089.25432438052	1091.22307114476	1087.56682715403	0.996649407360046	-0.00484199970747758	0.760618537008075	1
APOOL	211.789303176971	210.33112816678	213.03916747142	1.01287512375483	0.018456316839017	0.904742776523697	1
APP	30126.3721924664	30889.3267303614	29472.4111599849	0.954129282818465	-0.0677433328030848	0.706625862216336	1
APPBP2	1144.37149344463	1083.39458703335	1196.63741322573	1.10452592946996	0.143427287302178	0.467056853683501	1
APPL1	841.519700198954	874.975339535286	812.843437910669	0.928990111129742	-0.106264855330041	0.714453196131597	1
APPL2	1338.31791791055	1403.11244706196	1282.77975006647	0.914238735999058	-0.12935714812893	0.444954846715151	1
APRT	56.8368562662087	53.4489634032489	59.74076443446	1.11771605341983	0.160553729905088	0.726735927733088	1
APTX	323.315415298559	299.471570142513	343.752996860885	1.14786521036804	0.198953241534051	0.336662636959353	1
AQP1	182.767986139096	209.928731511657	159.48734724833	0.759721387824775	-0.396457658039565	0.583267769205911	1
AQP11	68.8190765616474	66.1631892445504	71.0955514048734	1.07454843420701	0.103730512282162	0.842276915877589	1
AQP4	656.941792213229	589.634711723131	714.633575490456	1.21199373320819	0.277382239163312	0.378673204279011	1
AQP9	608.449765073242	606.281052311656	610.308661726029	1.00664313918275	0.00955233023877733	0.931553436407211	1
AQR	1857.27638388644	1850.30439095205	1863.2523778302	1.00699776044496	0.0100604748059326	0.912307292190242	1
AR	519.976761716114	510.611240248189	528.004351545764	1.03406331456613	0.0483245229972177	0.646849737650888	1
ARAP1	709.37840483768	735.779552430872	686.7488497578	0.933362238035722	-0.0994909949526073	0.580537542790841	1
ARAP2	287.612096202787	305.103138727886	272.619774038417	0.893533167751382	-0.162406812109329	0.538281226912999	1
ARAP3	302.081604649012	321.648181679078	285.310252908954	0.88702585358813	-0.1729519404176	0.462892054393916	1
ARC	1153.85541323243	1594.46450863832	776.1904743131	0.486803230870263	-1.03858935176374	0.218137997573184	1
ARCN1	4405.89338427395	4472.88994543172	4348.46776042444	0.97218304350762	-0.0407001235471309	0.772305905608533	1
AREG	25.7361520677248	31.8619344174275	20.4854814822652	0.642945315682411	-0.637232057409929	0.241677619882173	1
AREL1	1825.45471505483	1716.66460890529	1918.70337746873	1.11769262761949	0.160523492672615	0.287072725040958	1
ARF1	9372.92862418437	9363.90821325323	9380.66040498249	1.00178901708002	0.00257870008732562	0.901422378456637	1
ARF3	1871.71399952151	1808.55737850332	1925.84824610854	1.06485327421698	0.0906546556693658	0.594216560393106	1
ARF4	4843.19874400163	4899.26999979797	4795.13766760476	0.978745337122164	-0.030994565665554	0.783866652119482	1
ARF6	1252.88154961154	1269.34349530668	1238.77131044427	0.975914963147917	-0.03517265159677	0.775075418559533	1
ARFGAP1	1604.71609621757	1616.00756976453	1595.03769032017	0.987023650237347	-0.018843441136435	0.982695745310157	1
ARFGAP2	890.881060378067	864.984407578093	913.078191349473	1.0556007522795	0.0780642839214932	0.750926442716703	1
ARFGAP3	3262.98173948013	3238.00776370828	3284.38800442743	1.01432369657633	0.0205181266237101	0.903864230995243	1
ARFGEF1	2297.91852510085	2400.82809549024	2209.71032190994	0.920395061212712	-0.119674852723714	0.472576321737189	1
ARFGEF2	976.087318959209	972.075076150332	979.52638422396	1.00766536274455	0.0110166113937963	0.835090684338426	1
ARFGEF3	9029.37125015675	8912.74854288975	9129.33357067131	1.02430058771874	0.0346391457825365	0.705341207427879	1
ARFIP1	1418.35097353693	1483.39319254548	1362.60050010103	0.918570010263308	-0.122538412080385	0.499944505488787	1
ARFIP2	1049.26276131714	1049.15388751009	1049.35608172318	1.0001927212161	0.000278011154283418	0.982221460340577	1
ARFRP1	893.145084308859	865.254499767148	917.051299630326	1.05986308060474	0.0838779009288269	0.832843535238929	1
ARG2	617.432783327845	591.793198373878	639.409570431246	1.08046116817194	0.111647222597707	0.731490923127438	1
ARGLU1	5556.12819975855	5541.74101956032	5568.46006849989	1.00482141782614	0.00693912079744068	0.946915210835662	1
ARHGAP1	1635.88528285789	1650.6168874227	1623.2581932309	0.983425170068076	-0.0241128145023871	0.887838363909688	1
ARHGAP10	287.178638581284	262.539412784552	308.297974978483	1.17429216325505	0.231791394853461	0.24672622114693	1
ARHGAP12	861.400407623262	877.618079311907	847.499546175853	0.965681503325834	-0.0503806504826998	0.963630035820908	1
ARHGAP15	122.91932210234	157.663681842488	93.1384423250698	0.590741261631317	-0.759401711178135	0.0556987273392853	1
ARHGAP17	1224.76780505286	1239.38394744162	1212.23968300536	0.978098583177323	-0.0319482122320399	0.990285763358166	1
ARHGAP18	722.004118603173	743.833772671154	703.292986544904	0.945497518913849	-0.0808544224927408	0.638021584754263	1
ARHGAP19	84.1562926266908	87.6118057442772	81.1944242401882	0.92675209180347	-0.109744628483518	0.83931204561159	1
ARHGAP20	79.7405723583521	87.8487616539724	72.790695819249	0.828591029045626	-0.271267894195452	0.341412315559659	1
ARHGAP21	2721.80592560198	2734.49960415765	2710.92562969711	0.99137905362111	-0.0124913177779234	0.901613249892239	1
ARHGAP22	59.1392005272384	54.4361232089846	63.1704096571702	1.16045019250643	0.214684602332524	0.482567987574822	1
ARHGAP23	208.226348716578	200.310145621969	215.011665654815	1.07339378635664	0.102179441799718	0.601545545699542	1
ARHGAP24	1330.10868598714	1254.60652636753	1394.82482280395	1.11176276664398	0.152848971604825	0.350167032189037	1
ARHGAP25	165.682150979058	186.975774570741	147.430473614759	0.788500403077514	-0.342816602372804	0.38597364175711	1
ARHGAP26	241.209189789978	238.298517897918	243.704051411743	1.0226838738298	0.0323602563831326	0.819877261908667	1
ARHGAP28	521.393696430086	558.233859594608	489.816413717638	0.877439455344656	-0.188628514185266	0.481130899125975	1
ARHGAP29	654.021729828622	661.328138808105	647.759093560493	0.979482129292023	-0.029908924208662	0.872068450460793	1
ARHGAP30	25.3288140934039	28.9028379398084	22.2653650822	0.77035220999989	-0.376409888765592	0.521743365386681	1
ARHGAP31	748.063011731208	792.520230415446	709.956824287575	0.895821705289982	-0.158716472526244	0.455147684486918	1
ARHGAP35	151.109453092241	148.713725518191	153.162933869999	1.02991794023251	0.0425293937815069	0.687191726268905	1
ARHGAP36	68.4475355958772	72.9207514975726	64.6133505372811	0.886076311753754	-0.17449714119994	0.665641641843827	1
ARHGAP39	256.346489644059	255.123531445551	257.394739528494	1.00890238571909	0.012786596196975	0.759371451187585	1
ARHGAP40	153.738941048578	157.59525115918	150.433532382348	0.954556252652576	-0.0670978757478413	0.751829193545829	1
ARHGAP44	773.600161200365	724.034689165572	816.084851515903	1.12713501677166	0.172660342803706	0.283955214357079	1
ARHGAP45	235.268364211226	280.54105674577	196.463199181618	0.700301059176716	-0.513952825390743	0.150462142464817	1
ARHGAP5	2263.97889900673	2338.02859466324	2200.50773130115	0.941180846258259	-0.0874561339611468	0.711001027109793	1
ARHGAP6	390.62374983285	425.414136405189	360.80341848513	0.848122776393777	-0.237654966805246	0.281557360865649	1
ARHGDIA	3579.61529792682	3451.65923476525	3689.29192349389	1.06884592961414	0.0960539086233683	0.592200605875841	1
ARHGDIG	1166.2442795217	1053.29543445234	1263.05757529543	1.19914843830322	0.262010255873803	0.261314697752448	1
ARHGEF1	927.113407199656	935.513494710393	919.913332190453	0.983324492262113	-0.0242605174605198	0.961752952183859	1
ARHGEF10	435.42529920421	414.345335565672	453.493839465813	1.09448279138148	0.130249271116601	0.531717176514191	1
ARHGEF10L	959.928275832812	957.239924756974	962.232576754958	1.00521567463795	0.00750507289519239	0.906158489189404	1
ARHGEF11	615.628875507143	608.399412052348	621.825558468396	1.02206798058985	0.0314911571347859	0.750012096972368	1
ARHGEF12	1572.16078713498	1571.64466408105	1572.60317832407	1.0006098797425	0.000879602281488433	0.873196716237033	1
ARHGEF16	36.306026890507	39.8165198354743	33.2970329376778	0.836261759572769	-0.257973501709608	0.602317079955671	1
ARHGEF17	562.144874071701	579.335964747261	547.40965349265	0.944891542736278	-0.0817793525761381	0.821201609605786	1
ARHGEF18	934.511852529716	970.849198893991	903.365555646051	0.930490087106403	-0.1039373141447	0.632005445597343	1
ARHGEF2	563.69279327164	628.161048158345	508.434289083035	0.809401172794258	-0.305073155463378	0.29908499221544	1
ARHGEF26	109.71237161875	111.889249678484	107.846476138977	0.963868078916212	-0.053092391292192	0.88265037560681	1
ARHGEF28	1518.76424361916	1407.17914077445	1614.40861748605	1.14726588158317	0.198199778092691	0.690356890335576	1
ARHGEF3	815.426608499357	851.827014496399	784.226260501892	0.920640279253796	-0.119290531091071	0.42827499877064	1
ARHGEF37	224.651191924414	219.560617178187	229.014541706895	1.04305838018772	0.0608199080496451	0.751492104580147	1
ARHGEF38	20.7446877476761	22.578974183842	19.1724422309624	0.849128134646729	-0.235945819941864	0.629711214425198	1
ARHGEF4	1169.1518100508	1164.71852179928	1172.95177140924	1.00706887497353	0.0101623548291069	0.920368128560368	1
ARHGEF5	1174.69574243815	1168.92098076391	1179.64553815892	1.00917474968069	0.0131760145519133	0.849177178318108	1
ARHGEF6	1614.19585135796	1674.76617785279	1562.27842864811	0.932833758710782	-0.100308095110375	0.528727443979323	1
ARHGEF7	703.867200376282	718.401587431833	691.409154328667	0.962427097078587	-0.055250832807115	0.810421620772546	1
ARHGEF9	1109.81539666051	1048.81415734889	1162.10217321332	1.1080153381518	0.147977852616681	0.406959696240015	1
ARID1A	2187.51853648397	2265.47282532976	2120.70057461616	0.936096231614462	-0.0952712469839831	0.682454786604152	1
ARID1B	2604.36642989383	2628.519088568	2583.66415103025	0.982935281796952	-0.0248316647958741	0.96641050788642	1
ARID2	1077.03420500734	1135.55290603075	1026.87531841585	0.904295443182145	-0.145133901031804	0.401573403531032	1
ARID3A	151.514919530535	167.251857839898	138.026115265367	0.825259085597075	-0.277080978163344	0.275899029754675	1
ARID3B	203.927678520008	204.233585855257	203.665472232651	0.997218314410789	-0.00401871600199854	1	1
ARID4A	1289.84454731269	1297.07564356136	1283.64646481383	0.989646572415273	-0.0150147002606633	0.953919624896709	1
ARID4B	2264.29203657695	2395.56423301119	2151.77301106189	0.898232233312793	-0.154839600329302	0.467235717606954	1
ARID5A	419.969263515392	426.448214630465	414.415876845329	0.971784762200113	-0.0412912840319612	0.768042831001117	1
ARID5B	647.171667429063	645.762932332645	648.379154654564	1.00405136651692	0.00583307837591926	0.80095743440198	1
ARIH1	1499.09873811629	1501.56692633538	1496.98314821422	0.996947336784811	-0.00441079785273399	0.989057290160644	1
ARIH2	873.346155997677	885.325653020175	863.078015692678	0.974870673574631	-0.036717251376657	0.784981155590565	1
ARL1	2016.69671434823	1921.06838992119	2098.6638495714	1.09244619326514	0.12756222377969	0.687364558678459	1
ARL11	52.3357060554569	48.1126829873813	55.9554401138074	1.16300810180307	0.217861147017842	0.582256632202722	1
ARL13B	1492.61299180977	1504.56146100849	1482.37144678229	0.985251506966471	-0.0214360438849322	0.887266713482439	1
ARL14EP	503.115732291072	487.449423579083	516.543996901349	1.05968736840151	0.083638700087974	0.737089752292674	1
ARL15	669.27270218366	689.12193696691	652.259072369445	0.94650748638229	-0.0793141779452909	0.760333700831566	1
ARL16	364.811788065339	296.369575908668	423.476541342486	1.42887993831387	0.514884699025708	0.319532560802779	1
ARL2	641.998335042151	643.955118791145	640.321091828727	0.994356707701555	-0.00816460918068732	0.905858607739729	1
ARL3	2639.60555820818	2515.75168105089	2745.766024343	1.09142966892346	0.126219166916436	0.400690070618065	1
ARL4A	641.497129447707	634.96458304494	647.096454935793	1.01910637571733	0.0273046498452337	0.92172269733441	1
ARL4C	409.798370376747	466.610444297481	361.102307016117	0.773883892718658	-0.369810962579825	0.0571331330915035	1
ARL5B	239.587540162648	241.120187579502	238.273842376773	0.988195326026813	-0.0171318627549292	0.988533854971741	1
ARL6	546.003958414506	541.309981179362	550.027367473201	1.01610424081752	0.0230484139173503	0.974344700642742	1
ARL6IP1	3298.08662175063	3186.84903911395	3393.43312115349	1.06482393094371	0.0906148999780023	0.684054209692461	1
ARL6IP4	419.863627765236	413.94359919998	424.937937964027	1.0265599921953	0.0378179410496298	0.999247937210806	1
ARL6IP5	1179.69773970679	1127.99369813879	1224.01548962222	1.08512617724892	0.117862807377085	0.6788420969585	1
ARL8A	523.818300927354	517.77419057701	528.998966941935	1.02167890282908	0.0309418517708787	0.936636214635912	1
ARL8B	1803.38471543472	1778.44362998993	1824.76278867311	1.02604477190173	0.037093684932612	0.864330837915434	1
ARL9	533.808170065663	538.533309184376	529.758050821053	0.983705263511716	-0.0237019729862792	0.936643300167608	1
ARMC1	1659.03471060283	1740.47634915538	1589.2275918435	0.913099217127956	-0.131156463285301	0.412696595155836	1
ARMC10	113.503435394345	123.839476900174	104.64397124649	0.844996877133476	-0.242982085270497	0.397189964663505	1
ARMC2	774.423820196758	748.234649562372	796.871680740517	1.06500237753837	0.0908566511637796	0.65508716306913	1
ARMC3	113.193568975987	148.508983098402	82.9232140139177	0.558371704417185	-0.840702260308488	0.202879609354201	1
ARMC4	710.279291734565	725.699612346162	697.061874067482	0.960537751720583	-0.0580857780816601	0.79410797259352	1
ARMC5	25.4803504501985	28.6167544117305	22.7920041974568	0.796456644577205	-0.328332264657005	0.597588397502305	1
ARMC6	479.126552480623	446.674495426863	506.942601383845	1.13492623056391	0.182598526363432	0.412918504651233	1
ARMC7	243.648234143056	209.435907904764	272.97308520445	1.30337289309806	0.382249895924192	0.233916880589852	1
ARMC8	1147.81656642285	1164.17870866273	1133.79187307438	0.973898478504859	-0.0381567047062596	0.699176160669697	1
ARMC9	1162.21635492612	1232.9635673166	1101.57588716285	0.893437499990614	-0.162561285158783	0.556489317269302	1
ARMH3	1042.87718375445	1000.70043854883	1079.02867964497	1.07827341537866	0.108723045433767	0.598748705359399	1
ARMH4	2233.88996577282	2556.13889255489	1957.67659995961	0.765872545369741	-0.38482377253144	0.149412902737533	1
ARMT1	872.97469383491	862.001890796452	882.379953582158	1.02364039221176	0.0337089814601607	0.705973895881093	1
ARNT	739.140194247564	731.323356808266	745.840340624104	1.0198502942381	0.0283573917932896	0.805881459956817	1
ARNT2	1362.55296923797	1252.66730645327	1456.74068019628	1.1629110719915	0.217740777892696	0.139874869913439	1
ARNTL	386.269045932273	413.60402662616	362.83906248037	0.877261919909511	-0.188920449321753	0.476649540107723	1
ARNTL2	1294.29498799027	1329.68396754508	1263.96157694328	0.950572923938353	-0.0731307863001178	0.756334374425162	1
ARPC1A	1945.7837495076	1800.21497834914	2070.55698192913	1.15017206657613	0.201849705540736	0.305513658000981	1
ARPC1B	609.80870294616	689.753589616431	541.284514371642	0.784750558054577	-0.349693945145235	0.19364486100064	1
ARPC2	3707.28900965541	3659.82832927964	3747.96959283463	1.02408344207017	0.0343332705687564	0.962491574989539	1
ARPC3	2875.60955304727	2764.87459803634	2970.52522877093	1.07437973168138	0.103503993498075	0.712562869309913	1
ARPC5	3222.02464282487	3142.45319786543	3290.22873850439	1.04702553429892	0.0662966263730418	0.866213389645839	1
ARPC5L	629.127544925491	594.110219607375	659.142395198162	1.10946146597809	0.14985956045269	0.593367854587656	1
ARPP19	3410.63468928677	3342.19983022414	3469.29313991187	1.03802684343958	0.0538437523628643	0.734500288766567	1
ARPP21	165.651768297023	172.353364954535	159.907542590583	0.927788921514614	-0.108131475441745	0.686605093141861	1
ARRB1	2703.57602414593	2489.06962699208	2887.43865027781	1.16004736025289	0.214183706221133	0.162635414399226	1
ARRDC1	660.670749485191	602.036565961038	710.928621077322	1.18087282612553	0.239853602332681	0.198927724023931	1
ARRDC2	521.241765159231	530.239144142883	513.529726030386	0.96848701515708	-0.0461953886443443	0.693393971805654	1
ARRDC3	401.789637810761	407.141831034264	397.202043619186	0.975586425521966	-0.0356584105216012	0.818186926754621	1
ARRDC4	1201.51619433061	1164.04222425363	1233.63674011088	1.05978693419121	0.0837742460306461	0.617315395888054	1
ARSA	495.616103853203	496.276592140301	495.049971035691	0.997528351882727	-0.00357024850042131	0.880115995362971	1
ARSB	483.196670214302	457.281947944779	505.409289302464	1.10524653678981	0.144368213718355	0.687083921558806	1
ARSG	37.1496771508274	37.4364762611179	36.9038493420069	0.98577251460859	-0.0206733386608146	0.994320971585842	1
ARSJ	503.017004486047	499.943205885334	505.651689000943	1.01141826321152	0.0163797346029499	0.919901582729889	1
ARSK	230.03292332358	247.552727589791	215.015948238257	0.868566265989806	-0.203292173449808	0.467807401060208	1
ARTN	18.4908330447126	16.245787274971	20.4151579902054	1.25664319276529	0.329575073703234	0.67355580438998	1
ARV1	137.802540175205	128.296470547216	145.950599856339	1.13760416973143	0.185998658079667	0.55358299439474	1
ARVCF	3117.61196771794	3178.47145021956	3065.44669700227	0.964440532190566	-0.0522358110544077	0.91682436585806	1
AS3MT	45.0670014547409	41.839670878638	47.8332848056862	1.14325193772278	0.193143364402411	0.570855438742234	1
ASAH1	10214.678610351	10002.7132314722	10396.3632208186	1.03935432119636	0.055687560201195	0.858790761998893	1
ASAP1	1560.46010062019	1682.70449882897	1455.67918786981	0.865083078391273	-0.209089406036639	0.232779035655262	1
ASAP2	948.025461994083	997.723060388013	905.427520513571	0.907493829160821	-0.140040261882941	0.524302861797667	1
ASAP3	320.893131739752	344.464823181132	300.688824789998	0.872915910580178	-0.196085411516078	0.374130504511641	1
ASB1	196.8405333136	187.455721467692	204.884657752949	1.092976283406	0.128262096175629	0.629763008982436	1
ASB13	80.8444249465805	84.9962206610168	77.285742905635	0.909284463527704	-0.137196392415707	0.646555642105755	1
ASB14	559.130909611661	560.910268433723	557.605744907037	0.994108641412622	-0.00852456919394287	0.948055902781285	1
ASB16	18.4247127186389	18.9422668778479	17.9810948678883	0.94925781501455	-0.0751281236278552	0.920789005724906	1
ASB2	78.7220261591272	91.9053061562015	67.4220718759206	0.733603691622882	-0.446927196040785	0.208536118545006	1
ASB3	171.84125896386	161.825356649229	180.426318090686	1.11494466520334	0.156972110847183	0.683918569973475	1
ASB5	1050.90014625491	969.641623324755	1120.55030876647	1.15563346478906	0.208683887127118	0.228040553914452	1
ASB6	323.810530339414	290.001397815375	352.789786788591	1.21651064252176	0.282748941604914	0.269183710670843	1
ASB7	123.447077557835	122.76851346428	124.028703923739	1.01026476923031	0.0147334426766007	0.861550361764877	1
ASB8	190.834483370094	184.779478682332	196.024487388177	1.06085637207136	0.0852293449173581	0.617996490571171	1
ASB9	369.555152822652	357.998677412915	379.460703173855	1.0599500141063	0.0839962307306021	0.694252457924711	1
ASCC1	439.981730382933	405.528141353987	469.513378122029	1.15778248225735	0.211364233253415	0.391393383945052	1
ASCC2	585.148594575531	552.331542028697	613.277496758532	1.11034306406978	0.151005496722845	0.500133953634355	1
ASCC3	938.908664786516	925.465361166171	950.431496461098	1.02697684466922	0.0384036534599224	0.797432881881737	1
ASCL1	28.6338136120803	28.1225711642643	29.072021424494	1.03376114704036	0.0479028860525497	0.859775745269412	1
ASCL3	99.1578108555268	106.285204326474	93.0486164518579	0.875461613321479	-0.191884173207239	0.652685232673193	1
ASDURF	74.7861603837977	76.7101015472811	73.1370679579549	0.953421602666971	-0.068813780464224	0.806572112663041	1
ASF1A	581.456576876516	550.023501930205	608.399212544783	1.10613312051161	0.145525020965895	0.50040175609222	1
ASH1L	2444.30385829752	2508.81688592533	2389.00697747369	0.952244458683383	-0.0705961074290324	0.855273688474627	1
ASH2L	423.533131180439	413.192568179088	432.396470895883	1.04647688316715	0.0655404425936554	0.876844783874467	1
ASIC1	38.7316850805244	39.9074131259496	37.7239181844456	0.945285981463826	-0.0811772347357311	0.917445126534851	1
ASIC3	128.617107421039	130.572868506065	126.94074077673	0.972183135969275	-0.0406999863363803	0.868555242036437	1
ASIC4	586.451440452713	480.419893877748	677.335623231254	1.40988254621199	0.495574980315185	0.0733228203908202	1
ASIC5	24.6117816824209	26.3090208403227	23.1570052613622	0.880192592567735	-0.184108864385035	0.622089231011701	1
ASIP	135.423901302643	157.53195095763	116.474144455511	0.73936838684133	-0.435634735325229	0.558514457731053	1
ASMTL	727.160270501332	705.701933642927	745.553130665679	1.05647029591804	0.0792522045334541	0.799126118245091	1
ASNS	1045.49244916095	1047.08809839668	1044.12474981605	0.997169914752	-0.00408873842462311	0.985118857083329	1
ASNSD1	532.389300827259	538.451380964477	527.193232138214	0.979091614908487	-0.0304842338426821	0.713545857529716	1
ASPA	36.5766408137681	36.4102400385787	36.7192700496447	1.00848744778223	0.0121931274461415	0.931600928349645	1
ASPG	486.471239931072	523.479717510805	454.749687719871	0.868705457934928	-0.203060993115007	0.513025389228865	1
ASPHD2	268.343902456393	250.020031150269	284.050077861641	1.13610928114363	0.184101612819001	0.541579315891667	1
ASPM	269.052801483841	306.475054846191	236.976584316112	0.773232863715589	-0.371025139035137	0.35343222824878	1
ASPN	202.366678864062	266.906351225739	147.046959696911	0.550930912740042	-0.860056680077392	0.0239901852582922	1
ASPSCR1	506.700452963007	505.846800904128	507.43215472776	1.00313405920685	0.00451442113342043	0.960370507727609	1
ASRGL1	590.068981493679	620.600781593298	563.898867122577	0.90863383329111	-0.138229069249981	0.476951373605952	1
ASS1	40.0227927457617	40.9356381107913	39.2403538614506	0.958586592817914	-0.0610193329091776	0.848691779910826	1
ASTE1	264.246949161578	253.696089098025	273.290543501766	1.07723593403984	0.107334260645136	0.706653051091389	1
ASTN1	975.664131467199	954.543099858841	993.767872845792	1.04109272068778	0.0580985621239208	0.609134240201958	1
ASTN2	667.076629327132	587.060110057662	735.662217272392	1.25312928722092	0.325535267341545	0.25786525764851	1
ASXL1	854.616840672282	839.002901219127	868.000217346415	1.03456163987652	0.0490196044970403	0.739733767753688	1
ASXL2	383.807610016152	391.096247261158	377.560206663289	0.965389489946114	-0.0508169744288139	0.955482301563599	1
ASXL3	360.844697066884	368.75123639448	354.067663357517	0.96018027442963	-0.0586227967526168	0.845755391700657	1
ASZ1	30.6219242649469	31.5116965231048	29.8592623293829	0.947561243092377	-0.0777089038460598	0.802682563500713	1
ATAD1	809.760379684594	784.291160198313	831.591139244264	1.06030920842457	0.0844850463066822	0.717179298824291	1
ATAD2	2154.89753773869	2238.56073744446	2083.18622370518	0.930591781075968	-0.103779649521521	0.556755821575353	1
ATAD2B	794.503279372844	840.946184411499	754.695075053996	0.897435637432778	-0.15611961989172	0.462243371162661	1
ATAD5	172.968696270611	168.396730494562	176.887524078652	1.0504213683909	0.0709681699325693	0.765199080326608	1
ATAT1	365.760356455918	335.071734151895	392.064889859366	1.17009240081598	0.226622462232047	0.268644619387232	1
ATCAY	103.042431857433	111.501377457173	95.7919070576549	0.859109629335726	-0.219085852223038	0.547688808250369	1
ATE1	1167.69101533645	1148.2581811089	1184.34773038863	1.03142982116172	0.0446456630990273	0.753228864363094	1
ATF1	179.509341256278	180.870845563439	178.342337564425	0.986020367234211	-0.0203106476712789	0.937736479070942	1
ATF2	3042.97658428227	3126.00819615744	2971.8066312464	0.950671413753621	-0.0729813149614007	0.676081757031505	1
ATF3	281.599578102866	442.991545039893	143.263606442557	0.323400317786326	-1.62860699842417	4.56168265304139e-05	0.219158440260952
ATF4	13017.853710689	13558.1412938232	12554.7500680025	0.925993452636621	-0.110926102138429	0.30208453924494	1
ATF6	1373.31054507149	1367.58354768278	1378.21939997609	1.00777711337003	0.011176598171163	0.871045083112429	1
ATF7IP	1390.75457469124	1411.79462254044	1372.72024796334	0.97232290451228	-0.040492588282566	0.946475791829276	1
ATG10	45.004930045731	44.8383757289175	45.147690888714	1.0068984470282	0.00991818447990491	0.944264345889656	1
ATG101	494.225804600383	485.399181642992	501.791481421003	1.03377076105181	0.0479163030997965	0.919283616206925	1
ATG12	518.961251400164	461.041873044836	568.606432847588	1.23330757159294	0.302532634839395	0.163698473843511	1
ATG13	4473.58483955687	4230.2273892619	4682.17693980971	1.10683812215274	0.146444239784707	0.424587196125813	1
ATG14	260.258507971882	251.822001280166	267.489799421925	1.0622177492916	0.0870795416804809	0.679131288103556	1
ATG16L1	858.87859615808	856.187941450748	861.184871621507	1.00583625385134	0.00839545923417377	0.945853184069597	1
ATG2B	2171.45320091272	2232.04691396945	2119.51573257838	0.949583863723124	-0.074632675413464	0.671203273959985	1
ATG3	713.311581033251	708.048772208894	717.822560025557	1.01380383414291	0.0197785252330667	0.981661140393361	1
ATG4A	1015.3841039605	1016.51118843581	1014.41803155309	0.997940842258766	-0.00297379947464971	0.946677794011714	1
ATG4C	883.13586566865	847.372364542436	913.790295205405	1.0783810440866	0.108867041986069	0.533273827723293	1
ATG4D	20.2403016996926	21.824366601239	18.8825317840815	0.865204114698547	-0.208887568467414	0.827221493981051	1
ATG5	721.064888622691	698.81849203609	740.133228554062	1.05912084037387	0.0828672029868301	0.60779383936592	1
ATG7	846.044475236488	827.761905696623	861.715249127801	1.04101824836044	0.0579953583475798	0.802862554034595	1
ATG9A	1606.83264851811	1556.37353909941	1650.08331373413	1.06021033658086	0.0843505114290848	0.634967691664619	1
ATG9B	329.652935860835	347.368894854357	314.467828152101	0.905284937167301	-0.143556144969512	0.577214857965624	1
ATIC	905.235379675012	907.228761734089	903.526766481518	0.995919446771623	-0.00589903777759563	0.884417632652448	1
ATL1	800.398129564744	774.136446502685	822.908143617937	1.06300142221128	0.0881435270814185	0.811115008462866	1
ATL2	2034.38536365911	2013.97812869957	2051.87727933872	1.01881805472417	0.0268964313032943	0.893687248053652	1
ATM	1089.92835010392	1150.43678072391	1038.06398100107	0.902321621139296	-0.148286339323342	0.491024029653989	1
ATMIN	497.890425271207	483.277821899515	510.415513875514	1.05615339820341	0.0788193903355673	0.627382561401027	1
ATN1	1205.7602604627	1196.09099028383	1214.04820633031	1.01501325249697	0.0214985640477292	0.763516622597657	1
ATOH8	94.0397551185174	98.4901181172994	90.2251582624185	0.91608335929664	-0.126449212097821	0.755647535985938	1
ATOX1	604.199674629841	542.063139183242	657.459562155497	1.21288373001368	0.278441256828999	0.492246174814622	1
ATP10A	966.80426680372	937.209946603208	992.170826975587	1.05864308266422	0.08221627236831	0.528680711331592	1
ATP10D	363.739929282661	338.105154517712	385.712593366903	1.14080660472953	0.190054239439101	0.312468961825278	1
ATP11A	987.4990209128	1036.55437914017	945.451571003629	0.912109957789087	-0.132720338485695	0.766376689245968	1
ATP11B	3864.80921003492	3982.80505758206	3763.66991213736	0.944979695898617	-0.0816447633748881	0.662684393630222	1
ATP13A1	791.918225437716	791.244325819627	792.495853681793	1.00158172112118	0.00228013842105501	0.977218740822649	1
ATP13A2	573.848259244186	596.745131234716	554.222368966589	0.928742171418904	-0.106649949992765	0.568416945516664	1
ATP13A3	856.439550812623	869.461835155986	845.277592804026	0.972184814359769	-0.0406974956497361	0.868095534801528	1
ATP1A1	17503.6791380455	18389.4212562458	16744.4716081596	0.910549134463519	-0.135191225807964	0.361214220661553	1
ATP1A3	223.991569588325	225.474393033614	222.720578063792	0.987786573309852	-0.0177287361638587	0.964585327668863	1
ATP1B1	5642.5850022916	6173.89634298645	5187.175281696	0.840178550711924	-0.251232139789588	0.0644042917041347	1
ATP1B2	44.0173464149313	51.1977445526357	37.8627194397562	0.739538817004527	-0.43530222122061	0.477107738063333	1
ATP1B3	4879.65396276844	4864.64703656421	4892.51704237207	1.00572909105191	0.00824174487451857	0.941639580697451	1
ATP1B4	19.7304377064441	11.9798705248376	26.3737810049639	2.2015080171596	1.13849209809963	0.112801445579514	1
ATP23	642.830663302231	594.023631609995	684.665261895575	1.15258926659182	0.204878489901566	0.331804587129946	1
ATP2A2	2745.11340131339	2894.09380311532	2617.4159140546	0.904399128748731	-0.144968492614915	0.348695611866533	1
ATP2A3	2575.51503495716	2436.00638614762	2695.09387679391	1.10635747595721	0.145817611126844	0.368833433867648	1
ATP2B1	1815.503423627	1827.55351339867	1805.17477525128	0.987754811017398	-0.0177751267909329	0.923557288661678	1
ATP2B2	774.268079051718	803.774736854531	748.976658077878	0.931824084206605	-0.101870475627514	0.642535757300655	1
ATP2B3	62.5425008991228	67.863588614548	57.9815685716155	0.854384063020002	-0.22704335846167	0.56158524945925	1
ATP2B4	1188.50812913212	1226.86224644691	1155.63317143374	0.941942076040357	-0.0862897496763767	0.696809837375682	1
ATP2C1	4758.03430418494	4885.27598635444	4648.9700051825	0.951628939320524	-0.0715289496697379	0.711006953115604	1
ATP2C2	28.8069992397751	31.4555672492431	26.5367980888025	0.843628025479052	-0.245321072363561	0.615283156116802	1
ATP5F1A	3741.47020012331	3696.56469162614	3779.96063597803	1.02256039087881	0.0321860490824943	0.942923217422387	1
ATP5F1B	7637.86641843325	7469.82345502677	7781.90324421023	1.04177873694906	0.0590488966155335	0.763495931865003	1
ATP5F1C	3318.4707087294	3120.30741274888	3488.32496242698	1.11794272198132	0.160846273306	0.604509841473744	1
ATP5F1D	1352.59691697223	1257.57280433683	1434.04615637399	1.14032853718574	0.189449535515997	0.36564534743327	1
ATP5F1E	1039.93688703073	952.576972042463	1114.81681416354	1.17031677951778	0.226899089109159	0.629189290787974	1
ATP5IF1	1290.77639700136	1198.83076632302	1369.5869375828	1.14243559312672	0.192112833033126	0.472951453049907	1
ATP5MC1	954.802149300582	855.75720001196	1039.6978201194	1.21494486999919	0.280890850799552	0.390422903796821	1
ATP5MC2	401.761200478745	385.202628596694	415.954262091932	1.07983235630366	0.110807351738167	0.710645216566383	1
ATP5MC3	2199.07071049826	2056.8063760439	2321.011568602	1.12845409059178	0.174347725908706	0.554107967910178	1
ATP5MD	620.74544210338	551.265241845435	680.299899467333	1.23407000446815	0.303424235844252	0.540386121859809	1
ATP5ME	703.957501790602	674.715438077776	729.022127830168	1.08048828689486	0.111683432650637	0.909204458846128	1
ATP5MF	1042.37423603551	956.087326820855	1116.33444393378	1.1676071971854	0.223555008819967	0.588734434813221	1
ATP5MG	1516.25127068444	1314.97895781237	1688.77039600335	1.28425659283007	0.360933479889919	0.37590077468602	1
ATP5MPL	446.172468325954	413.05346446475	474.560185921272	1.14890740968902	0.200262536047629	0.727499275572684	1
ATP5PB	1909.25704089951	1812.43146791634	1992.25038917079	1.09921419068119	0.136472534353466	0.560716417971368	1
ATP5PD	1734.81531823691	1564.20413564985	1881.0534747401	1.20256265270557	0.266112059394887	0.484424192211748	1
ATP5PF	969.26338931554	925.523429720139	1006.75478325446	1.08776801421319	0.121370909133863	0.773260675825164	1
ATP5PO	2147.08295351875	1920.24524789379	2341.51527262585	1.21938344864758	0.286151868758226	0.376967749613745	1
ATP6AP1	678.602559225031	750.08924169944	617.328259961253	0.823006417959819	-0.281024413787605	0.294006951938783	1
ATP6AP1L	39.5157325406384	40.0959288081432	39.0184214542058	0.973126764088863	-0.0393003453688314	0.904547678827253	1
ATP6AP2	3094.78221000887	3012.50367584813	3165.30666786093	1.05072292300848	0.071382278907471	0.704987376319538	1
ATP6V0A1	2448.73593832074	2349.45008536393	2533.83809799801	1.07848134922412	0.109001227388928	0.518490784598301	1
ATP6V0A2	901.645225945604	901.480897020281	901.786079310167	1.00033853439479	0.000488319240765415	0.942198477456748	1
ATP6V0A4	220.740148456749	285.591851507388	165.152974413344	0.578283216210991	-0.790151864183137	0.0536438833402609	1
ATP6V0B	1357.53694725618	1256.41264094916	1444.21492409077	1.14947500289374	0.200975092769134	0.511411720851231	1
ATP6V0C	3960.11570306699	3786.279157546	4109.1184563707	1.08526558275062	0.118048137629401	0.544020296626036	1
ATP6V0D1	3440.08992995321	3269.42392279316	3586.37507894753	1.09694403773849	0.133489926345868	0.577289910230324	1
ATP6V0E1	1580.54169107805	1549.80570327508	1606.88682348058	1.03683114604939	0.0521809620466769	0.913278244034436	1
ATP6V1A	2872.14678608203	2821.71902416327	2915.37058201239	1.03318954050604	0.0471049435197201	0.778526063974871	1
ATP6V1B1	10.470329710281	9.93271657103721	10.93114097249	1.10051876486279	0.138183744723956	0.854728216912852	1
ATP6V1B2	3640.47846024569	3456.41214179621	3798.24959034524	1.09889950460924	0.136059456504484	0.454737016135017	1
ATP6V1C1	2521.73382731581	2440.8497404031	2591.06304466955	1.06154139756331	0.0861606339797301	0.696171104619181	1
ATP6V1C2	35.1651478830254	30.5803627757907	39.0949636892265	1.27843361361875	0.354377246391318	0.744909380661225	1
ATP6V1D	1650.05342611342	1561.69343337548	1725.79056274593	1.10507640351396	0.144146119082888	0.413457556846407	1
ATP6V1E1	2252.89727745673	2123.05784369795	2364.18822067855	1.11357692287865	0.155201219034998	0.457967534994202	1
ATP6V1F	666.713870564167	665.349658091213	667.883195540985	1.00380782858902	0.00548310267699409	0.959697033580453	1
ATP6V1G1	4285.96465127143	3999.11447801462	4531.83622834868	1.13320992766342	0.180415145840338	0.564447820474956	1
ATP6V1G3	189.919816398182	175.702067201336	202.106458566907	1.15027934381281	0.201984260295318	0.574541552350347	1
ATP6V1H	1587.80455695089	1509.20922778161	1655.17198195313	1.09671472416456	0.133188302809104	0.494823851468426	1
ATP7A	1211.71952223343	1192.08333936413	1228.5505361214	1.03059114707259	0.0434721046971858	0.734965641756223	1
ATP7B	20.0735570768191	21.9870287334645	18.4334385139802	0.838377878950252	-0.254327443791818	0.741853327307428	1
ATP8A1	703.699914663166	731.605404478297	679.780923393054	0.929163343015216	-0.105995856252205	0.643862765592611	1
ATP8A2	2114.30646733194	1994.96938295122	2216.59539680113	1.11109243868297	0.151978848483798	0.328265862262326	1
ATP8B1	1797.64311435285	1520.19451544874	2035.4561991278	1.33894457481776	0.421096241998642	0.00549085616438248	1
ATP8B2	970.70750335481	939.35579040501	997.580400168923	1.06198355336566	0.0867614237112502	0.610971300219652	1
ATP8B3	97.742110992773	96.8032456843695	98.5468526856903	1.01801186508772	0.0257543763482498	0.816861242106855	1
ATP9B	1256.67695613941	1248.8439139336	1263.39099231583	1.01164843598141	0.0167080175164433	0.865076527774179	1
ATPAF1	706.127362524535	675.216298065957	732.622560631887	1.08501907126703	0.117720400992854	0.57592535539573	1
ATPAF2	252.73224292399	230.884040408959	271.45927365116	1.17573857928998	0.233567318432997	0.470693039626694	1
ATPSCKMT	207.776309089811	211.487431634929	204.595346908281	0.967411374409495	-0.0477985944121446	0.838774086823667	1
ATR	293.6039682393	285.605589347711	300.459721574948	1.05200924905273	0.0731473885692398	0.688787641415843	1
ATRAID	329.42297501074	315.087656279016	341.710391066504	1.08449310614667	0.117020882185268	0.633731000646248	1
ATRIP	362.270550913534	331.979887260057	388.233976902229	1.16945029443337	0.225830543607036	0.334033815209119	1
ATRN	1129.83636356811	1156.03665051844	1107.37897475354	0.957909919427658	-0.0620381016663894	0.850016918135618	1
ATRNL1	1039.13061704014	1112.58846140862	976.166750438592	0.877383492906884	-0.188720531139521	0.330164728537146	1
ATRX	4102.991018567	4123.99217185095	4084.9900300379	0.990542624673427	-0.0137090369034926	0.950794318537918	1
ATXN1	1051.44887595719	1017.88380080063	1080.21894037709	1.06123993674664	0.0857508734253756	0.574600862498836	1
ATXN10	1116.96229789145	1073.84972565998	1153.91593123271	1.07455997208876	0.103746003026826	0.53174168290414	1
ATXN1L	732.261060691691	719.900529319069	742.855801868224	1.03188672825518	0.0452846126667456	0.74713429958107	1
ATXN2	1534.61871220328	1526.53094972891	1541.55108003846	1.00983938800076	0.0141258547982968	0.863416829588086	1
ATXN3	951.016302909829	974.195071655784	931.148786841867	0.955813485341541	-0.0651989725236149	0.769713793995442	1
ATXN7	534.165722868687	544.47624462852	525.32813278883	0.964832052768886	-0.0516502589567861	0.861930810785449	1
ATXN7L1	1162.71687956374	1206.51115847159	1125.17892621414	0.932588910026757	-0.10068682105829	0.623528647447122	1
ATXN7L2	140.591290627941	142.686237992886	138.795621457987	0.972733063891606	-0.0398841380159306	0.901659738191724	1
ATXN7L3	304.82501269896	296.516919080678	311.946235800344	1.0520351984214	0.0731829743436199	0.767325624932005	1
AUH	451.448499186032	465.720608841484	439.215262338501	0.943087452004934	-0.0845365374292246	0.568038311417081	1
AUP1	599.073975988912	591.050767818065	605.951011563923	1.02520975279478	0.0359191081293097	0.971032490815034	1
AURKA	54.4346672196605	50.9521584276503	57.4196747556693	1.1269331178031	0.172401895743457	0.719506487272287	1
AURKAIP1	706.47950397758	702.739236440899	709.68544758045	1.0098844788783	0.0141902719064864	0.962951971396871	1
AUTS2	1149.02997976708	1126.41954932923	1168.4103487138	1.03727811667472	0.0528027637291176	0.768591602839385	1
AVEN	434.407004579384	484.253829530274	391.681154621477	0.808834397864045	-0.306083741844472	0.115059091957309	1
AVL9	1161.77726697459	1189.31553078684	1138.1730408498	0.956998383849236	-0.0634116065550177	0.818577073225413	1
AVPI1	31.4824913075298	31.6751222876213	31.31737903888	0.988705860533294	-0.016386711078068	0.923094888432547	1
AVPR1A	14.7063351865075	19.8523277397521	10.2954844265836	0.518603388053484	-0.947296463489844	0.243660725215007	1
AVPR1B	641.424666946019	593.121180059611	682.827655705797	1.1512447686275	0.203194600579534	0.558029215053178	1
AXIN1	536.87290670519	539.045087308616	535.011037616538	0.992516303761862	-0.0108372937267841	0.958975442012633	1
AXIN2	424.094826885381	442.990339125107	407.898673537045	0.920784580410112	-0.119064420791815	0.595659332744083	1
AXL	27.8083191092832	32.7377982891302	23.5830512408429	0.720361553717345	-0.473206909397533	0.499957613340332	1
AZI2	1217.63490512742	1201.18445949458	1231.73528709842	1.0254339184647	0.0362345239240163	0.828859678341771	1
AZIN1	3233.42275399951	3227.90976212426	3238.14817560688	1.00317184005661	0.00456875606271293	0.964971017603898	1
AZIN2	37.128214212773	31.5605778420188	41.9004739591338	1.32762062117091	0.408842943258857	0.406152708942374	1
B2M	4508.80697440725	4590.20846478969	4439.03426836515	0.96706594099502	-0.048313829277241	0.817068260748124	1
B3GALNT1	90.265968033785	88.6832976425406	91.6225426548517	1.03314316326123	0.0470401831633838	0.991645678676165	1
B3GALNT2	1100.44650736323	1106.80864206544	1094.99324904705	0.989324809574722	-0.0154838385844603	0.997333516810555	1
B3GALT1	176.171420254815	200.211151039423	155.565936725151	0.777009351964211	-0.363996132095825	0.182036564094739	1
B3GALT4	68.8310036479542	72.6944818527414	65.5194509009938	0.901298822566997	-0.149922588891711	0.667608421342896	1
B3GALT5	29.9863261221143	37.3696757010014	23.6577407687825	0.63307321578251	-0.659555735931863	0.232268924132191	1
B3GALT6	306.742861998497	308.160311655636	305.52790514952	0.991457671846277	-0.0123769138815518	0.986557016982985	1
B3GAT1	79.1987749578061	74.4064377633785	83.3064925530297	1.11961404224127	0.163001486472197	0.580970278128806	1
B3GAT2	536.32509712138	526.420866047475	544.81443804187	1.03494081101401	0.0495482613494071	0.923999989460468	1
B3GAT3	497.849371175062	511.382619216729	486.249444282204	0.950852504582536	-0.0727065260522565	0.649225095192557	1
B3GNT2	575.416826947304	584.193357817816	567.894086201151	0.972099525955672	-0.0408240668051619	0.851308843614809	1
B3GNT4	41.1702407131212	39.3911720456142	42.6951567138415	1.0838762721861	0.116200078009683	0.858507919790078	1
B3GNT5	165.11898900218	172.671609474627	158.645314311512	0.918768955673768	-0.122225984636651	0.623548918764032	1
B3GNT7	83.6366829995445	85.5545657693784	81.992783482544	0.95836829683134	-0.0613479108432108	0.874482696935262	1
B3GNT9	30.3953410112645	33.4031271724923	27.817238587355	0.832773483862993	-0.264003962018987	0.628315027892764	1
B3GNTL1	71.5269496334952	64.7917660405345	77.2999641417472	1.19305227910268	0.254657262773	0.396299658011296	1
B4GALNT1	480.150163431639	460.206613025551	497.244635208286	1.08048129065168	0.111674091061161	0.613559700195554	1
B4GALNT3	202.206009291002	209.670029179319	195.808277958159	0.933887779405491	-0.0986788959397414	0.766745959875288	1
B4GALNT4	479.365256269213	508.811741392685	454.125411877666	0.892521486698921	-0.164041193666251	0.41649766194061	1
B4GALT1	898.424732408557	920.015653003001	879.918229041891	0.956416585054582	-0.0642889470957275	0.616462961088723	1
B4GALT2	921.575167799354	847.840361540307	984.776430307109	1.161511618199	0.216003584998425	0.264619747506879	1
B4GALT3	308.609285887003	291.922427919317	322.912307002162	1.10615792456827	0.145557371763148	0.515383683943391	1
B4GALT5	626.612198253067	618.162496714661	633.854799571701	1.02538540099155	0.0361662625055161	0.869535646431992	1
B4GALT6	506.482753557156	541.659836196793	476.330968437467	0.879391338634179	-0.185422771764883	0.342261561921096	1
B4GALT7	639.40992964782	605.543639179406	668.438178620747	1.10386458608759	0.142563203853282	0.63517904202802	1
B4GAT1	126.575692600484	145.921495868342	109.993575513749	0.753785964564062	-0.407773162504275	0.222966728678957	1
B9D1	378.002900368569	346.974225150726	404.598907698149	1.16607770367494	0.221663928307983	0.497244109485152	1
B9D2	69.644401314086	77.6164453018802	62.8112207531196	0.809251448051023	-0.305340052934025	0.474514315672735	1
BAALC	3598.67493037828	3696.60614913419	3514.73388573037	0.950800205359605	-0.0727858800049403	0.691687410752493	1
BABAM1	499.885458132318	514.030214886092	487.761380914797	0.948896323191591	-0.0756776284927252	0.481582227385065	1
BABAM2	1394.32936322793	1326.24547553959	1452.68698124651	1.09533793557748	0.131376041302248	0.436733842098176	1
BACE1	976.796705964935	1009.84573099716	948.468970223027	0.93922164654444	-0.0904624357979612	0.678311475335114	1
BACE2	152.087044412868	131.797926389144	169.477717004631	1.28589061791636	0.362767927501671	0.156077011264999	1
BACH1	821.164152464305	902.398359390653	751.534832241721	0.832819368985996	-0.263924472917783	0.0998623764696314	1
BACH2	83.7971708953973	83.1525643191342	84.3496908179086	1.01439674781622	0.0206220252775219	0.888474751940421	1
BAD	144.641163969884	119.700399431722	166.018962145452	1.38695411989957	0.471920064454494	0.264310232067361	1
BAG1	398.929677642489	383.254714317396	412.365360492569	1.07595639424037	0.105619610340688	0.579415697639308	1
BAG2	746.198662547942	740.669790398746	750.93769581868	1.01386300015612	0.0198627190586329	0.812467962574092	1
BAG3	2361.53117082091	2561.44407357232	2190.17725417685	0.855055660505721	-0.225909758488957	0.371530982454078	1
BAG4	147.517233767036	146.024319202814	148.796874822083	1.01898694432821	0.0271355672312986	0.977387538580388	1
BAG5	1184.22639349874	1188.16129414079	1180.85362151985	0.993849595457302	-0.00890055729096252	0.977566752912604	1
BAHCC1	1734.64192168745	1736.72138853419	1732.8595215331	0.997776346265679	-0.00321162631241403	0.800237091056024	1
BAHD1	652.884577606156	630.759709139661	671.848750577438	1.06514214659307	0.0910459755219021	0.591777457511298	1
BAIAP2	1081.13774773155	1080.58585840487	1081.61079572584	1.0009485015124	0.00136774987430048	0.928847925226638	1
BAIAP2L1	532.148935007461	517.256596066967	544.913796956456	1.05346901537802	0.0751478822445965	0.737657964456393	1
BAIAP2L2	108.601725288604	108.448254803453	108.733271418733	1.00262813464169	0.00378662311335164	0.879636338293566	1
BAK1	194.423922358932	193.311948487408	195.377042820237	1.01068270403867	0.0153301454529076	0.992587166670423	1
BAMBI	293.088022446073	305.364273325569	282.56552169222	0.925339164974804	-0.111945840672001	0.591657592098501	1
BANF1	728.844118124895	658.937094482134	788.764424104404	1.19702537724683	0.259453738112708	0.293388260129792	1
BANK1	29.8894636059568	42.2897204310454	19.2606720415952	0.455445716956209	-1.13464898058535	0.0176140935875352	1
BANP	143.629257680824	148.371395288838	139.564568302526	0.940643363438301	-0.0882802532556137	0.718556227360805	1
BAP1	1472.42990569893	1414.96804997199	1521.68292489345	1.07541857565164	0.104898296541023	0.523500888050146	1
BARD1	69.9421531435157	68.6852303801573	71.0195155121087	1.03398525591356	0.0482156137263011	0.79385841029937	1
BARX2	14.3977986664877	15.341485657675	13.5889241026129	0.885763243914693	-0.175006963234482	0.817092133325843	1
BASP1	2190.49416041833	2109.42476898307	2259.98221021999	1.07137369554521	0.0994617804381219	0.676039374054553	1
BATF	58.7326766185857	68.2922754674536	50.5387347481274	0.740035888425081	-0.434332858203321	0.29122887690945	1
BATF3	181.379402749094	175.137057024935	186.729984798373	1.06619345996997	0.0924692377370315	0.925935647105045	1
BAZ1A	1230.95683125464	1324.42128097751	1150.8444457779	0.868941372588417	-0.202669253094223	0.264566140283873	1
BAZ1B	2449.2583502882	2506.94945690712	2399.80883032912	0.957262550195094	-0.063013425227927	0.810098130706049	1
BAZ2A	719.479536259793	742.985141736271	699.331874422812	0.94124610996736	-0.0873560975382771	0.773085332503419	1
BAZ2B	2444.59259917771	2479.13777685539	2414.98244688256	0.974121918284751	-0.0378257477364733	0.972353002560904	1
BBIP1	96.8216989122864	95.9256630913136	97.5897296159773	1.01734745917867	0.0248124933767808	0.975697095573497	1
BBS10	1001.56408307522	968.321299999391	1030.05789714021	1.0637563142945	0.0891676955533791	0.627735824522264	1
BBS12	87.2795987017828	97.0755771168332	78.8830457745967	0.812594146925943	-0.299393121939488	0.362818486626851	1
BBS2	871.554623279458	833.9646999125	903.774557593994	1.08370840838805	0.115976625360621	0.488453062799658	1
BBS4	1395.29143578169	1279.98662579695	1494.12413005433	1.16729667321644	0.22317127448434	0.220380187931634	1
BBS5	755.079061632317	771.741767289675	740.796742497439	0.959902358400384	-0.0590404330283916	0.668518288125221	1
BBS7	1013.93098152364	941.996130735957	1075.58942505595	1.14181936630209	0.1913344370823	0.306015495837606	1
BBS9	577.522469837586	606.104091037566	553.023937380461	0.912424030060183	-0.132223652191567	0.47670971832965	1
BBX	2289.81841797055	2328.50447268821	2256.65894249828	0.969145204128819	-0.0452152583672293	0.898148664949434	1
BCAP29	868.900378417897	845.587102719551	888.883186159336	1.05120239334367	0.0720404654581164	0.854672912808524	1
BCAP31	1047.1146059322	1060.98757289861	1035.22349138955	0.97571688663735	-0.035465497812131	0.662236481459694	1
BCAR1	728.667777179451	697.153172808738	755.68029521149	1.08395159727518	0.116300336092023	0.616614099832463	1
BCAR3	338.661449008934	309.658024490158	363.521527167885	1.17394512144942	0.231364968189614	0.326264148541414	1
BCAS1	19.1730320817228	21.1227019010911	17.5018865222642	0.828581807584006	-0.271283950163369	0.802297991904725	1
BCAS2	1072.12589173213	938.600572572431	1186.57616529759	1.26419714623179	0.338221463287626	0.327385211310964	1
BCAS3	912.357844704331	853.328907626385	962.954076485427	1.1284676610382	0.174365075217102	0.328352020318497	1
BCAT1	666.022295120577	660.500317926476	670.755418429807	1.01552626126741	0.0222275478668345	0.935418006992661	1
BCCIP	419.085137917367	413.092683831379	424.221527133929	1.02694030598492	0.0383523230753135	0.963111950573003	1
BCDIN3D	96.8256811166262	86.7089947168452	105.497126602153	1.21668031034913	0.282950141542187	0.477835294527441	1
BCHE	180.343813032006	197.934341530491	165.266217176162	0.834954742558928	-0.260230094253141	0.513399988330311	1
BCKDHA	82.4333499523369	87.0423540214687	78.4827750359381	0.901661908369122	-0.149341520114964	0.662427467757278	1
BCKDHB	1805.14903984019	1671.42654731222	1919.76831914987	1.14858072718601	0.199852259082408	0.500752425694821	1
BCKDK	361.716709925193	320.462349965908	397.077589890293	1.23907719559735	0.309266071446381	0.158150672817419	1
BCL10	276.879004923609	284.249800464292	270.561180174452	0.951842990681153	-0.071204478546303	0.729538167426561	1
BCL11A	174.544302770793	170.384328271668	178.109995198614	1.04534259110162	0.0639758355915813	0.70167771096052	1
BCL11B	37.5455736149773	48.7479205271426	27.9435619759784	0.573225722734564	-0.802824744832054	0.0762308198251851	1
BCL2	1168.64350937255	1169.93428159325	1167.53713318337	0.997951040116017	-0.00295905679423327	0.951955381987005	1
BCL2A1	55.8751592174958	70.3634658929	43.456610638578	0.617601905862953	-0.695250890249651	0.170112489681212	1
BCL2L1	1463.50091873096	1414.75876201069	1505.27991020548	1.06398345119004	0.0894757118619105	0.688249415735021	1
BCL2L10	2438.49109881106	2235.60412360988	2612.39422041208	1.16854061630276	0.224707880393903	0.266175999871767	1
BCL2L11	193.179864973716	190.917420914951	195.119102738372	1.02200784927476	0.0314062765752207	0.908599218007054	1
BCL2L13	1631.00515109812	1635.95258615421	1626.76449247861	0.994383643050931	-0.0081255296749525	0.991303596761153	1
BCL3	22.9322395342566	25.04493055208	21.1213615189793	0.843338793655594	-0.245815774828039	0.729468582021639	1
BCL6	985.348438654911	1075.15013789356	908.375553593214	0.844882516011122	-0.243177351542174	0.172235028052517	1
BCL7A	901.398641619544	932.913651006741	874.385776430517	0.937263352816132	-0.0934736207283398	0.689815444030379	1
BCL7B	938.403467212036	889.597846675194	980.236856243615	1.10188762248827	0.13997709619043	0.48668436911975	1
BCL9	1085.14102161808	1094.55891279139	1077.06854346954	0.984020623177559	-0.0232395428958078	0.954567516691396	1
BCL9L	1796.04315539142	1752.78472828153	1833.12180719989	1.04583396786959	0.0646538336653063	0.58839703802665	1
BCLAF1	2875.84920408715	2873.20404240298	2878.11648553072	1.00170974391489	0.00246453280707051	0.94141481048016	1
BCLAF3	658.640525663221	662.181002885281	655.605830901454	0.990070430961961	-0.0143969365786358	0.94953140178255	1
BCO1	140.117294729206	120.79710373304	156.677458440205	1.29702992537355	0.375211766166297	0.165505241249071	1
BCO2	1012.46624968449	932.796920955781	1080.75424573767	1.15861686660617	0.212403572359504	0.255512090284431	1
BCOR	1170.58427827221	1115.54824157237	1217.75802401493	1.09162291565131	0.126474585497413	0.393291654820434	1
BCORL1	202.974335831856	203.99105350113	202.102863543908	0.99074376094042	-0.0134161178201767	0.975888205259918	1
BCR	1050.5638345251	1076.90597933172	1027.98485326228	0.954572518856476	-0.0670732915793442	0.85823276096733	1
BDH1	1264.76115142255	1259.00722873703	1269.69308515299	1.00848752586327	0.0121932391452254	0.985994307895801	1
BDH2	189.370901365398	203.045686817946	177.649656691785	0.874924552576524	-0.192769480590045	0.458202637027041	1
BDKRB2	10.3863919014456	12.9599666098406	8.18047072282135	0.631210786963747	-0.663806234646687	0.398996901031281	1
BDNF	18.9858641893391	24.4115275936437	14.3352955570781	0.587234678456202	-0.767990927524502	0.22421667343531	1
BECN1	1049.58830848995	1021.31047048495	1073.82645535137	1.05142019629103	0.0723393524145381	0.827953491260453	1
BEGAIN	189.609289263294	186.639401700779	192.154907174022	1.0295516671345	0.0420162321540691	0.983759555687353	1
BEND2	361.179038967174	379.52600682903	345.453066514155	0.91022238344203	-0.135709030572299	0.545720726772312	1
BEND3	451.381664031865	446.130666560095	455.882519007667	1.02185873596802	0.0311957686779859	0.929547733199155	1
BEND4	801.788393684583	780.098641007163	820.379610265229	1.051635738278	0.0726350757490247	0.548103907425299	1
BEND5	359.950282391861	353.155852682158	365.774079285892	1.03572990935277	0.0506478358051825	0.840420234303936	1
BEND6	246.238257906688	267.240556227035	228.23628791782	0.854048094870455	-0.227610778815188	0.412091687950329	1
BEND7	891.198914993783	874.896923640639	905.172050439335	1.03460422134383	0.0490789830832496	0.777359057715308	1
BET1	368.83702983663	358.034324253514	378.096491765015	1.05603420161832	0.0786565597968494	0.847927465993433	1
BET1L	639.230825843525	562.408644681972	705.078409696286	1.25367633723872	0.326164934319013	0.103495382775264	1
BFAR	560.353929016171	560.745625523927	560.01818915238	0.99870273375585	-0.00187277458358451	0.949570018630218	1
BHLHA15	86.8904934625118	96.2088398675772	78.9033394010271	0.820125671504099	-0.286083097639691	0.430957890653478	1
BHLHE40	552.359996577539	613.535070080801	499.924219289029	0.814825824419769	-0.295436390268472	0.166269909849721	1
BHLHE41	931.541376963878	861.195599521054	991.837757629155	1.15169858993794	0.203763199681251	0.24951350112007	1
BICC1	902.94351325983	940.533909135294	870.723173938003	0.925775419132444	-0.111265837686934	0.619083700258845	1
BICD1	528.149655971087	522.124617771143	533.313974428183	1.02143043303494	0.0305909492173161	0.786531460711066	1
BICD2	1156.95871804451	1209.76413149981	1111.69693508283	0.918936928394953	-0.121962249928465	0.505547231469357	1
BICDL1	1583.48233027763	1700.17785489279	1483.45759489321	0.872530830009405	-0.196721986469517	0.176959285408691	1
BICRAL	1375.23358143912	1403.46867034734	1351.03207666065	0.96263785947305	-0.0549349308823741	0.8432753240166	1
BID	291.323232080805	277.594663743969	303.090576369522	1.09184583119029	0.126769161862836	0.640790573809319	1
BIN1	1598.78001044777	1613.53028383691	1586.13691897136	0.983022714144284	-0.0247033424062271	0.892964378403228	1
BIN2	103.435260064794	114.206008398455	94.2031900645129	0.824853187547246	-0.277790732432719	0.521998104405904	1
BIN3	391.265399627835	373.11133501941	406.826026435056	1.09036094122922	0.12480578814335	0.596951463456684	1
BIRC2	2430.72957070091	2609.92229254245	2277.13580912244	0.872491803924233	-0.196786515993041	0.188419404094047	1
BIRC6	2279.7655752501	2336.62976143165	2231.02484423733	0.954804599796924	-0.0667225782286414	0.730113727588274	1
BIVM	1690.21093946708	1706.16935954888	1676.53229368269	0.982629470104873	-0.0252805871880179	0.868421270217394	1
BLCAP	745.783325209763	703.677599972994	781.873946841279	1.11112524666308	0.152021447289959	0.611070724294293	1
BLK	42.0594206789973	56.9920903742213	29.2599895116625	0.513404392075034	-0.961832456944879	0.147827799295287	1
BLM	159.507447754186	165.868864837846	154.054804539619	0.928774696144596	-0.106599427425474	0.535313376319013	1
BLMH	1377.66300220421	1356.37114415918	1395.9131662428	1.02915280397544	0.0414572030006979	0.867963293025617	1
BLNK	194.085228939228	212.06792255924	178.671491550647	0.842520119942874	-0.247216955660863	0.298801041052885	1
BLOC1S1	328.65221681731	320.522331610273	335.620689851913	1.04710547987651	0.0664067790689424	1	1
BLOC1S2	873.279454447972	817.321538082396	921.243382761323	1.12714927949011	0.172678598489744	0.478376447902547	1
BLOC1S3	250.002466777949	220.859326856252	274.982300996545	1.24505632119181	0.31621100531849	0.170197610002859	1
BLOC1S4	261.967439082129	268.886666458103	256.036672759866	0.952210372245293	-0.0706477509066299	0.698414824033881	1
BLOC1S5	573.368313692881	580.140290514674	567.563762131344	0.978321573955547	-0.0316193384059065	0.784499346867805	1
BLOC1S6	654.22108203665	688.986874788452	624.421831106534	0.906289878596393	-0.14195552196213	0.43642764516111	1
BLVRB	42.951971727776	51.899047213761	35.283049882646	0.679840031307756	-0.556732779685035	0.196442670286069	1
BLZF1	1401.85961281236	1409.67371695746	1395.16180925941	0.989705484663944	-0.0149288212390642	0.865413704362868	1
BMERB1	741.994343247547	729.313212760497	752.863883665019	1.03229157307514	0.0458505207776925	0.856936116921018	1
BMF	106.937871256651	109.670221816323	104.595856491217	0.95373069151256	-0.0683461503226873	0.898002303452182	1
BMI1	853.626381088934	880.659510774543	830.455127072697	0.942992288066371	-0.0846821225171034	0.591363144532859	1
BMP1	1012.57437165514	1117.53323739522	922.609629592224	0.825576903415125	-0.276525484826971	0.161532997601821	1
BMP2	103.440890977731	101.81947770852	104.830673779911	1.02957387072847	0.0420473453759856	0.954223469107593	1
BMP2K	845.255071930552	847.753423594546	843.113627647129	0.994526951094172	-0.0079176271133499	0.98315307638223	1
BMP3	336.565962097343	313.83486334627	356.049761026834	1.13451309147252	0.182073256778886	0.354080984612909	1
BMP4	176.600919023156	161.514007679575	189.532557317654	1.17347442516357	0.230786399942247	0.389530757398011	1
BMP5	177.03848561652	205.434172404287	152.69932551272	0.743300511913928	-0.42798249328108	0.189415147352322	1
BMP6	128.35177938614	113.903141203054	140.736326400213	1.23557897450188	0.305187226353399	0.387677381794725	1
BMP7	131.34422469923	150.811301471011	114.658158894845	0.760275640992892	-0.395405526598096	0.177086533769267	1
BMPER	114.2006644919	115.786104641511	112.841715792234	0.97457044730546	-0.0371616197122408	0.952250319525099	1
BMPR1A	1244.77398584561	1308.31211391553	1190.31273321425	0.909807927751942	-0.136366089056891	0.568609411966764	1
BMPR1B	53.303551648973	62.0483835354139	45.807981460595	0.738262285824903	-0.437794634654205	0.253015538609526	1
BMPR2	3885.72154609106	3668.92382263279	4071.54816619815	1.10973908509129	0.150220519014793	0.347532465475501	1
BMS1	951.63801394973	980.260761298063	927.104230508302	0.945773070912916	-0.0804340305006983	0.720540782983772	1
BMT2	818.546666839068	810.107655061009	825.780105505975	1.01934613300721	0.0276440216512868	0.867142895023547	1
BNC1	21.8888268983175	22.0086627166859	21.7861104825731	0.989887971069499	-0.0146628350767967	1	1
BNC2	96.4790337947343	103.671296202303	90.3142374453894	0.871159527793989	-0.198991163797648	0.60386950943983	1
BNIP1	233.157464380642	211.771276486166	251.488482575907	1.18754765400083	0.247985407179372	0.387151791002999	1
BNIP2	1218.46099291367	1264.62413357679	1178.892586631	0.932207883220359	-0.101276381801505	0.514766781131979	1
BNIP3	944.444998920373	862.697924932973	1014.513919481	1.17597816125479	0.233861268556966	0.257559817722051	1
BNIP3L	1721.66851944796	1663.8152120752	1771.25706862462	1.06457559455501	0.090278397904262	0.573952610648728	1
BOC	211.576932630032	205.81863011495	216.512620500102	1.05195832067864	0.0730775451801942	0.659374160358985	1
BOD1	584.126101159203	563.335685140692	601.946457746497	1.06853954688875	0.095640303453477	0.774930452527803	1
BOD1L1	1313.04440427474	1426.27365004285	1215.99076504492	0.852564839158593	-0.230118536908439	0.218203564433773	1
BOK	97.8313553348681	117.956704196563	80.5810563105581	0.683140961418165	-0.549744795499249	0.0573106228270832	1
BOLA1	557.598833272873	500.860789653651	606.231442089348	1.2103791205308	0.275459005880701	0.499012945115917	1
BOLA2B	175.926747786152	164.737614061827	185.517433835574	1.12613888996807	0.171384770145657	0.672535173924549	1
BOLA3	163.740049742206	149.533787072487	175.916846316251	1.17643543817274	0.234422148795289	0.61539281082481	1
BOP1	266.616018627876	246.934013737206	283.486308534164	1.14802454406244	0.199153486280713	0.427260676544024	1
BORA	214.830795777198	215.05534955134	214.638321113648	0.998060832066899	-0.00280034400756552	0.936601374029717	1
BORCS5	361.572008202746	359.764991242272	363.120879883153	1.00932800223083	0.0133950845475395	0.994925905949777	1
BORCS6	1419.86326136875	1305.41228152093	1517.9641012383	1.16282351769337	0.217632154877554	0.460143355617939	1
BORCS7	524.194658528826	496.083012097868	548.290355469647	1.10523912752223	0.144358542256769	0.609361264226224	1
BORCS8	212.357728917423	191.155727723804	230.530872797668	1.20598464687784	0.270211540725398	0.629146149119566	1
BPGM	455.854739426482	480.678485505644	434.5772427872	0.904091312366626	-0.145459604054777	0.621420619137957	1
BPHL	211.156044576346	180.642237397053	237.310736444311	1.31370569731541	0.393642112357908	0.478856753123122	1
BPI	178.87733768947	197.192269130784	163.178825025488	0.827511269811815	-0.273149134881825	0.486250072315873	1
BPNT1	584.59164586366	526.089828697856	634.736060577207	1.20651650336648	0.270847649629205	0.281056637003258	1
BPNT2	856.415145290509	898.089185206018	820.694539648644	0.913822984585189	-0.130013365046138	0.538811734010608	1
BPTF	2103.36614045825	2158.38245598704	2056.20929857642	0.952662162756552	-0.0699634049145925	0.813108645447913	1
BRAF	430.160578705015	435.060649130356	425.960518340437	0.979083075410041	-0.0304968168794471	0.9321740481858	1
BRAP	853.14987786456	859.171348055503	847.988617700896	0.98698428389178	-0.0189009825784443	0.917207547207688	1
BRAT1	305.359747044951	279.724435509253	327.332871218407	1.17019762904331	0.2267522002046	0.318888415316826	1
BRCA1	201.306319381916	210.532120519302	193.398489835586	0.918617498168672	-0.122463830073625	0.608603053923004	1
BRCA2	356.633597052509	360.561342231447	353.266958327705	0.979769367790238	-0.0294859080103698	0.958659806685804	1
BRCC3	571.298873671495	526.17222039101	609.978862197625	1.15927606695834	0.213224166866603	0.346426926540455	1
BRD1	2161.60711556937	2188.6919351005	2138.39155597127	0.977018063473185	-0.0335428593648585	0.977851105344266	1
BRD3	493.575699173953	492.342771119013	494.632494649616	1.00465066954349	0.00669394426300965	0.880138790562664	1
BRD3OS	163.396787288128	146.748589520772	177.666671088719	1.21068741899949	0.275826431283546	0.350569883422715	1
BRD4	1744.7383015507	1783.20890438086	1711.76349912485	0.959934360421549	-0.058992336065994	0.853156614613114	1
BRD7	1270.67484330279	1267.07256009524	1273.76251462355	1.00527985116165	0.00759717670873417	0.974088411980321	1
BRD8	1377.72433820182	1352.07143500761	1399.7125409397	1.03523564265805	0.0499591945844768	0.779439897056898	1
BRD9	1162.6496764508	1142.65964430792	1179.78398971612	1.03248941676827	0.0461269937956326	0.785380099515928	1
BRF1	712.34841639658	726.048584813707	700.605414896187	0.964956656552056	-0.0514639533167572	0.836079532216632	1
BRF2	65.7574848777544	57.4795420478922	72.8528644462077	1.26745728742074	0.341937130057354	0.437887957633503	1
BRI3	989.935471543758	936.645901655364	1035.61224573381	1.10566036097904	0.144908283599349	0.766807263352083	1
BRI3BP	1438.58479599878	1430.23674264088	1445.74027030555	1.01083983315661	0.0155544213593282	0.802182682241772	1
BRINP1	734.685001266281	741.857126517064	728.537465337039	0.982045516981742	-0.026138201098918	0.869049155938364	1
BRINP2	41.8152245024834	37.6653420626465	45.3722665937721	1.20461581148811	0.268573100614795	0.476484172447349	1
BRIP1	290.30516121752	269.705619261121	307.961911465861	1.14184462418524	0.191366350203424	0.498256174189615	1
BRIX1	245.419863139921	235.994137998153	253.49905611858	1.07417522430393	0.103229351437533	0.773047208600224	1
BRK1	2755.62837043247	2684.06845164519	2816.96544367871	1.0495132648171	0.0697204009939591	0.827483256402114	1
BRMS1L	1041.05521240439	1029.68122278194	1050.8043463665	1.02051423597635	0.0292963078279853	0.932674892557547	1
BROX	2091.4073549707	2158.63601865176	2033.78278610123	0.942161053798911	-0.0859543984710737	0.796297262192214	1
BRPF1	668.318041121106	668.120549658806	668.487319517362	1.00054895760764	0.000791761116434702	0.879431149000331	1
BRPF3	665.862323150774	680.070231451066	653.684116036238	0.961200896327239	-0.0570901010947182	0.809338025567659	1
BRSK2	808.673359057163	860.605122079575	764.160419323666	0.887933849937054	-0.171475893449993	0.38864044427472	1
BRWD1	1035.63286799078	1043.87431136422	1028.56877367068	0.985337758074012	-0.0213097526811708	0.919371200159459	1
BRWD3	1549.67010558074	1704.88592806851	1416.62797201979	0.830922438092213	-0.267214279025431	0.156893562294591	1
BSCL2	534.433671094024	466.930119385241	592.293858272981	1.26848501238856	0.343106473536316	0.254550959042147	1
BSDC1	938.073461868638	903.839664214187	967.416717001026	1.07034107409096	0.0980705980195046	0.620075713274115	1
BSG	6746.69186080252	6884.66410885397	6628.42993390128	0.962781891621529	-0.0547190875925052	0.668896821180293	1
BSN	1000.4754035703	1004.77898075758	996.786623124061	0.992045656023283	-0.0115215768934897	0.852142860896423	1
BSPRY	99.0836809474062	96.795298921608	101.045151255233	1.04390556546622	0.0619912076973446	0.881349691139433	1
BTAF1	1898.01175378207	1946.07282576418	1856.81654922598	0.954135181707218	-0.0677344133920608	0.746531856875668	1
BTBD1	1730.23622310784	1577.46693802478	1861.18132460759	1.17985441072893	0.238608847826142	0.222656614291873	1
BTBD10	671.549749841901	672.805221234952	670.473631504999	0.996534524916924	-0.00500830681890586	0.906292768083925	1
BTBD11	428.99199090424	396.863947640253	456.530313701944	1.15034463678665	0.202066149252731	0.374512210279502	1
BTBD17	435.015194846309	401.028080915048	464.147006787391	1.15739278338894	0.210878553712384	0.442861297094968	1
BTBD19	179.409310094212	167.660821010434	189.479443594594	1.1301354869472	0.176495741339194	0.547429411091096	1
BTBD2	2315.78315847472	2271.34117765814	2353.87628488893	1.03633760882893	0.0514940679265352	0.709663777557291	1
BTBD3	1119.07093295932	1194.59342037747	1054.3373723152	0.882590975582345	-0.18018309893213	0.318861960133189	1
BTBD6	992.383198194816	981.886741194649	1001.38016133782	1.01985302308844	0.0283612520594545	0.948056747556678	1
BTBD7	1433.92331184806	1421.06944997737	1444.94090773721	1.01679823442846	0.0240334303576373	0.785445067788876	1
BTBD8	2384.75140938512	2753.72213911738	2068.49078390033	0.751161765566993	-0.412804463778949	0.00742307432080104	1
BTBD9	1473.14545021092	1476.63568609479	1470.15381945332	0.995610381963197	-0.0063468204455477	0.935342671147109	1
BTC	78.4173223086213	86.4423160262127	71.5387562649715	0.827589536625537	-0.273012689846371	0.369831813116519	1
BTD	263.248434883988	275.536894227962	252.71546973201	0.917174705188225	-0.124731527586102	0.5078874125884	1
BTF3	573.237805357678	556.456650649292	587.621652250582	1.05600616250147	0.0786182538103573	0.852068990187202	1
BTF3L4	2166.95260713477	2165.95517680581	2167.80754741674	1.00085522111942	0.00123329597261158	0.994559081353045	1
BTG1	7094.71868596007	7183.44784392639	7018.66512198894	0.977060775616716	-0.0334797906734272	0.714924655282588	1
BTG2	421.43429887861	507.876653359434	347.340852180762	0.683907893547023	-0.54812605408988	0.0203709871922077	1
BTK	42.733872385905	50.1747182989903	36.3560044604034	0.724588113156083	-0.464766956266235	0.330488287144255	1
BTRC	505.902136879549	496.90207154444	513.616478595357	1.03363722553815	0.0477299334767197	0.715127423523502	1
BUB1	184.391944572102	179.858611814536	188.277658364302	1.04680924902527	0.0659985764072093	0.786114640984801	1
BUB1B	105.148334996963	102.762170704672	107.19361867607	1.04312333946443	0.0609097529807143	0.90362423420379	1
BUB3	1476.067980861	1350.3661822891	1583.81237963691	1.17287621713992	0.230050762435833	0.25823357168837	1
BUD13	366.787796670864	377.46894542393	357.632526311094	0.947448871348719	-0.0778800038906086	0.693525356829376	1
BUD23	400.172720469448	379.209004961626	418.141619476152	1.10266795884361	0.14099842443148	0.628979123806708	1
BUD31	1280.79116324466	1269.36008731317	1290.58922832879	1.01672428590421	0.0239285038882196	0.915014982179687	1
BVES	35.252532984548	44.0626701719701	27.7009868239006	0.628672450302892	-0.669619552197671	0.453484511544745	1
BYSL	259.188162516787	260.274114805943	258.257346268939	0.992251367222948	-0.0112224497716938	0.925256100665858	1
BZW1	5045.70613899916	5096.58976335521	5002.09160383683	0.981458550931875	-0.0270007539689379	0.694580848108056	1
BZW2	3180.77192766171	3280.03699867149	3095.68758108189	0.943796543251108	-0.083452207417287	0.483794887731821	1
C10H3orf33	110.836627932568	92.3135963928909	126.713512109433	1.37264191907479	0.4569553188921	0.286722904230657	1
C10H3orf70	848.32771278347	844.150628946826	851.908070357736	1.00918964121437	0.0131973030188542	0.99048318816883	1
C11H16orf70	1068.20262273577	1081.68079814913	1056.6499009529	0.976859257149557	-0.0337773767459107	0.830230456010625	1
C11H16orf87	351.413653867365	345.801272154665	356.224266763965	1.03014157392873	0.042842622815485	0.978210390096336	1
C12H15orf39	101.488086673857	103.669668986203	99.6181589775593	0.960919041719103	-0.0575132071041565	0.864626365794754	1
C12H15orf40	131.617109474721	124.193460256332	137.980237376197	1.11101049194868	0.151872441039212	0.571764458640489	1
C12H15orf48	60.3606743307372	61.6476081307871	59.2575882164087	0.961230938444394	-0.0570450106913476	0.785052198425982	1
C12H15orf61	333.015761717904	306.739632620239	355.538158087331	1.15908777437804	0.212989821620549	0.497788071181537	1
C13H3orf14	889.374984823587	818.713570112563	949.941911718749	1.16028602236084	0.214480488264076	0.184773227122026	1
C13H3orf18	994.213148586803	927.464076218391	1051.4266391883	1.1336575357995	0.180984885410014	0.28555029127987	1
C14H8orf48	81.0524592273613	80.3763212424576	81.6320060715646	1.01562257154466	0.0223643634041716	0.967625126619708	1
C14HXorf56	1079.03187838043	1086.50668310799	1072.62490289966	0.987223474623627	-0.0185513949700865	0.692960600871507	1
C15H5orf15	1890.45042984111	1907.83412622584	1875.5501186542	0.983078189488355	-0.0246219284730402	0.830056510140159	1
C15H5orf24	3599.70306359215	3474.84002570156	3706.72852464122	1.06673357542347	0.0931998974267464	0.502297054908724	1
C16H16orf72	1842.51453381405	1886.67249178602	1804.66485555235	0.95653318920443	-0.0641130676960643	0.703013429802572	1
C16H7orf26	409.470292280463	371.360093816814	442.136176677878	1.19058612931086	0.251671991742223	0.238416017080448	1
C16H7orf50	220.274206560593	222.681624178606	218.210705745154	0.979922373703064	-0.0292606267914559	0.815691007578752	1
C17H20orf85	79.0219883965512	77.7787802235996	80.0875954019382	1.02968438398881	0.0422021942711532	0.949622329342661	1
C18H12orf43	308.483685505312	295.886928769199	319.280905564837	1.07906390759791	0.109780311020812	0.627630603765415	1
C18H12orf49	474.856961028784	427.288029142695	515.630331216861	1.20675117496602	0.271128231478451	0.244575487793412	1
C18H12orf65	328.536132414076	311.404135177214	343.220701474244	1.10217130314896	0.140348469822842	0.655394563520711	1
C18H22orf15	13.7608720658503	13.9723157944874	13.5796345841614	0.971895767594877	-0.0411264967325496	1	1
C18H22orf39	88.8864724984934	75.1068687863309	100.697561394633	1.3407237316883	0.423011987439993	0.493503634236475	1
C1D	231.93646976942	240.610432952769	224.501644183691	0.933050331311943	-0.0999731887560517	0.538487077305989	1
C1GALT1	849.897609755402	850.638959431688	849.262167175728	0.998381461087934	-0.00233694979459549	0.905951368525423	1
C1GALT1C1	603.674854820232	561.406412236919	639.904948463072	1.13982479450738	0.188812080950393	0.467064955023741	1
C1H18orf21	544.612057477175	522.896158123886	563.225685494279	1.07712722066097	0.107188658217457	0.792557885255937	1
C1H1orf35	112.325532807508	109.942248522685	114.368347908784	1.04025840334878	0.0569419427163897	0.817932848432872	1
C1H5orf22	684.279000863018	674.040448723388	693.054902696986	1.02820966309902	0.0401344756909821	0.916697828869016	1
C1H6orf52	1176.59220370062	1192.00398918445	1163.38210185733	0.97598842991565	-0.0350640497654448	0.745521207892495	1
C1H6orf62	4899.91090160103	4979.79164610578	4831.44169202554	0.970209606219921	-0.0436316309006716	0.673181762991287	1
C1H7orf25	828.354510118174	801.655363232156	851.239493163332	1.06185217763811	0.0865829399348326	0.76533937298976	1
C1H8orf34	194.315173229285	179.879124370781	206.688929393717	1.14904344857535	0.200433351386176	0.399317419433212	1
C1H8orf76	321.318691433375	321.297512687446	321.336844644171	1.00012241600128	0.000176598148972767	0.930921880780821	1
C1H8orf82	326.090409126815	289.865147806144	357.140633115962	1.23209235680452	0.301110403524577	0.51112731491534	1
C1H9orf152	12.4686505197769	11.0041873107936	13.7239046989054	1.24715295289858	0.318638410521554	0.687210654259528	1
C1QA	381.145793263255	327.832903332776	426.842556060808	1.30201255493726	0.380743360069137	0.625966464412568	1
C1QB	240.320941769901	194.599537806665	279.510716595532	1.43633802909247	0.522395314276699	0.491734440283969	1
C1QBP	1229.66890046761	1150.83744942283	1297.23871564886	1.12721281037514	0.172759912572526	0.462874331222191	1
C1QC	241.383505843521	168.80812246749	303.590977308691	1.79843820825125	0.846744591399372	0.360602872725871	1
C1QL1	39.384338993867	38.3321273203405	40.2862347140326	1.05097831845756	0.0717329070009473	0.978263998413345	1
C1QL2	32.6881942149206	15.0361026684005	47.8185583976521	3.18024952690344	1.66913996585651	0.112710301315232	1
C1QL3	160.805901634081	145.840650009444	173.633260169484	1.19056833714222	0.251650431886422	0.656752251537821	1
C1QTNF1	358.102152990559	377.307653501853	341.640295409451	0.905468765975545	-0.143263218426849	0.439116710698704	1
C1QTNF2	14.548459457176	16.5254763658702	12.8538735354381	0.777821664613856	-0.36248867626889	0.67720823033035	1
C1QTNF4	128.684180356765	133.426307861795	124.619499638167	0.933994964225871	-0.0985133234384509	0.548564130060584	1
C1QTNF5	105.124505137677	137.665400331652	77.2323092571277	0.561014670869122	-0.833889596221959	0.0103712914273556	1
C1QTNF6	59.0665537687816	70.9848715180333	48.8508528408515	0.688186817784705	-0.539127837364601	0.162542383707941	1
C1QTNF7	128.776903648356	146.568559790083	113.526912669732	0.774565246682688	-0.368541323140691	0.178428101884128	1
C1R	561.728718547592	644.586956031359	490.707372132934	0.761274126851959	-0.393512048205874	0.398171464620105	1
C1S	1712.93029993282	1953.84959285475	1506.42804885687	0.771005124634921	-0.375187645563114	0.422642940419615	1
C20H17orf58	45.1418071069578	45.8903467570903	44.5002016925586	0.96970724427318	-0.0443788331380368	0.808546774255963	1
C20H17orf75	1144.25330213574	1085.18220397501	1194.88567198779	1.1010922107006	0.138935292108417	0.472524004585598	1
C20H17orf80	44.4242781625707	43.7605365910919	44.9931995095524	1.02816836845441	0.0400765334468136	0.911964215217975	1
C21H9orf116	555.180812906935	530.857438257435	576.029419749364	1.08509249044378	0.117818019460132	0.55709907513975	1
C21H9orf16	641.188963431441	576.047247553545	697.024719898209	1.210013107186	0.275022675243529	0.212420882493736	1
C21H9orf78	1031.1375443457	968.362751515905	1084.94450962837	1.12039058496412	0.164001765102492	0.47174523933972	1
C23H17orf113	225.940720904087	218.167524149769	232.603460979217	1.0661690454879	0.0924362014665787	0.771401617604371	1
C24H1orf159	58.2808116281557	55.9127868729382	60.3105471326278	1.07865392704684	0.109232067960007	0.6972816012689	1
C24H1orf167	85.6323598165827	90.9665614765832	81.0601869651537	0.89109872517299	-0.166342817542817	0.517798399687447	1
C24H1orf174	119.353892358545	114.078801657382	123.875398673828	1.08587570060448	0.11885896834966	0.748947447619301	1
C24H1orf50	139.262503277582	120.706900862299	155.167305347826	1.28548827150189	0.362316447415243	0.217781339745915	1
C25H1orf74	109.961003943879	94.1810903777365	123.486644143429	1.31116175920406	0.390845683122928	0.388294843589648	1
C25H6orf132	19.3465986495542	19.5378431649724	19.1826747791956	0.981821515160203	-0.0264673133180206	0.916096706953867	1
C25H6orf89	548.236192610903	553.400583952437	543.809571461016	0.982668951263257	-0.0252226221779219	0.944632835027364	1
C26H1orf109	216.651820053961	201.666158188377	229.496673081604	1.1380029011473	0.186504235557934	0.518338346588081	1
C26H1orf216	324.289122183743	326.168175803174	322.67850479566	0.989301007068148	-0.0155185492992491	0.910851801933578	1
C27H2orf42	167.58154882259	170.490508062276	165.088155188573	0.968312881842494	-0.046454807565703	0.920623077984391	1
C27H2orf68	408.040331946921	372.4410044791	438.554041205054	1.17751277633466	0.235742713557507	0.463954118887378	1
C28H11orf52	27.6619252177636	26.7026042698397	28.4842003159841	1.06671993593361	0.0931814506930559	0.959564314355875	1
C29H19orf25	302.853149184722	289.315143268042	314.457154256163	1.086901814762	0.12022162044453	0.651858561177866	1
C29H19orf44	213.829788103629	213.861709392538	213.80242699885	0.999722800337393	-0.000399970016916892	0.971219741801737	1
C2CD2	285.190450330626	297.157018264185	274.933392101862	0.925212514608805	-0.112143314600727	0.57871065981233	1
C2CD2L	921.471222890286	910.948393188477	930.490791206122	1.02145280475137	0.030622547268292	0.70474017738677	1
C2CD3	779.307787356845	790.321902143528	769.867117539687	0.974118413587725	-0.0378309382757893	0.873606226658209	1
C2CD4C	597.873131837076	539.198425742921	648.165737060637	1.20209130092985	0.265546475413858	0.292282169361608	1
C2CD5	314.648923801496	314.166404402614	315.062511857681	1.00285233380307	0.00410919022356428	0.883639970314777	1
C2H11orf54	194.693106134798	175.858527360472	210.837030798506	1.19890137807384	0.261712987179424	0.478089831781287	1
C2H11orf87	305.82788144355	346.457961974802	271.002098131047	0.782207736218103	-0.354376290153375	0.407873776233177	1
C2H12orf57	937.309087123161	875.419529711545	990.357279190261	1.1312944771938	0.177974513314546	0.796183046413172	1
C2H21orf62	38.6873148857981	39.0965514482695	38.3365406893939	0.98056067016854	-0.0283211979289878	0.996197154834051	1
C2H21orf91	840.992706879034	857.872957713597	826.523920449408	0.963457249721754	-0.0537074418409165	0.581866562545017	1
C2H2orf49	157.480895390557	157.274555885647	157.657757823337	1.00243651578307	0.00351087382231379	0.983338094230479	1
C2H3orf52	204.779967230646	210.67118710762	199.730350193239	0.948066761930799	-0.0769394390179136	0.739211162837344	1
C2HXorf21	13.5576426748708	15.4905771150318	11.9008417261613	0.768263289210372	-0.380327277505074	0.496295941748754	1
C3	378.652726190216	226.175631798744	509.347378525763	2.25199936206651	1.17120641873981	0.235740161792073	1
C30H1orf43	941.632033252436	881.872513172203	992.854479035493	1.12584808371459	0.171012170528532	0.525430863047195	1
C32H11orf95	10.1322566947677	10.9912803335132	9.39595071870021	0.854854979001064	-0.226248398656703	0.832731973617238	1
C32H11orf98	239.406787400569	235.156780813984	243.04965018907	1.0335642856981	0.047628124393278	0.779263233249556	1
C33H19orf53	17.3029350947548	17.8023615581834	16.8748552689588	0.947899817325179	-0.0771935048415297	0.928256415672024	1
C37H17orf49	487.719292121338	479.88805254597	494.431783185938	1.0303065070339	0.0430735902206884	0.881946174395333	1
C3AR1	23.2191753639367	26.9657063251321	20.0078631114836	0.741974375536242	-0.430558731390531	0.363263695587524	1
C3H1orf115	89.45801068102	94.4925952921897	85.1426524428745	0.901051052514714	-0.150319245093598	0.671932897340494	1
C3H1orf131	881.027154976974	880.253958267334	881.689895013808	1.00163127553473	0.00235151566033603	0.786578505987643	1
C3H1orf198	5412.43403722723	5399.14254670167	5423.82674339201	1.00457187349229	0.00658078738770733	0.964356030421422	1
C3H6orf120	252.895112580182	240.379508379001	263.622773324051	1.09669403645007	0.133161088489878	0.669035783146902	1
C4H12orf29	891.546624257013	823.988513253648	949.453576545612	1.15226554894139	0.204473235870939	0.30574073996173	1
C4H12orf4	515.224536867253	512.382081963146	517.660926785059	1.01030255547128	0.0147874018016452	0.938655641599538	1
C4H12orf45	434.664984662145	417.662768704227	449.238312626075	1.07560057129298	0.105142426594649	0.714344667452235	1
C4H12orf50	10.4768520255326	9.37573537161322	11.4206663003207	1.21810885734882	0.284643066692305	0.624279915048144	1
C4H12orf66	529.507837271784	548.189153576425	513.495280439234	0.936711857739531	-0.0943227666835	0.607445663058528	1
C4H12orf75	145.119417716228	130.950018259134	157.264617250881	1.20095147248986	0.264177856445148	0.329903930287819	1
C4H22orf23	545.25798451785	532.259761746946	556.399318321483	1.0453529616729	0.0639901481219181	0.945392240446627	1
C5H20orf194	2566.08320273759	2579.13931096484	2554.89225282852	0.990598779200007	-0.0136272518710017	0.936450773037233	1
C5H20orf27	602.769831188691	501.894639964362	689.234280809544	1.37326487658542	0.457609920663804	0.0393752193499521	1
C5H4orf19	50.5534442584274	55.289747931983	46.4937553953797	0.840910966940488	-0.249975034422411	0.621850073432837	1
C5H4orf33	221.396420660451	213.205234898707	228.417437027661	1.07135004042552	0.0994299264727155	0.746328336303248	1
C5H4orf46	322.844391922778	318.502486050195	326.566025527848	1.02531703779663	0.0360700737650484	0.974540601430617	1
C5H4orf48	1068.98447831199	933.083808446322	1185.47076676828	1.27048691236236	0.345381513866536	0.264512318349981	1
C5H4orf50	76.8395379604313	73.9555621157108	79.311517255906	1.07242126199805	0.10087172782277	0.725456819966827	1
C6H11orf16	29.3986595104001	25.3632222741744	32.8576057128793	1.29548230732244	0.37348931245936	0.469237915485517	1
C6H11orf24	210.588921300311	207.689104500846	213.074478556995	1.02592997870106	0.0369322681496243	0.796694219226254	1
C6H11orf49	685.400959845347	589.174581371572	767.880712822868	1.3033160918709	0.382187021642506	0.056538942270301	1
C6H11orf58	3263.83950368595	3277.29662964498	3252.3048242925	0.992374262028522	-0.0110437765507444	0.911575648757086	1
C6H11orf96	910.874003592123	896.728013942725	922.999137577322	1.02929664650387	0.0416588313697782	0.894799021538467	1
C6H14orf132	900.336206277309	897.589276649416	902.690717386931	1.00568349118046	0.00817633143424214	0.899959883023506	1
C6H14orf180	119.113295405049	128.51466670593	111.054977147152	0.864142435985697	-0.210658964496588	0.426519049317358	1
C6H14orf39	38.0088544810683	50.9431697242609	26.9222985583319	0.528477099168616	-0.920087139138831	0.039957698728372	1
C6H15orf41	435.525266602719	420.10293837329	448.744405085087	1.06817725870402	0.0951510749594507	0.677715599429379	1
C6H15orf62	96.5332369688115	85.1560620873941	106.285101152883	1.24812137324768	0.319758235536904	0.374574311166292	1
C7H21orf58	26.0671650492024	14.712843039066	35.7994410578907	2.43321028864611	1.28286100966257	0.027065166689997	1
C7H2orf66	104.012879299233	121.949127064763	88.638952643065	0.726851883047856	-0.46026669135232	0.130432544106684	1
C7H2orf69	321.03419132908	330.560787300263	312.868537639495	0.946478075015302	-0.079359008327697	0.729560656240404	1
C7H2orf76	189.905004423238	160.844631397152	214.813895588455	1.33553662141227	0.417419536291629	0.103440640391602	1
C7H2orf88	404.027273278896	365.215941820771	437.294128814432	1.19735772385597	0.259854237771866	0.394760239708431	1
C8B	14.0416745064269	11.0513002998886	16.6048523977455	1.50252476605969	0.587388771021004	0.416746981318831	1
C8G	173.045338285082	175.686997426419	170.781059021079	0.972075688712281	-0.0408594441441705	0.793035911672436	1
C8H10orf143	161.576913677004	161.026171382153	162.048978501162	1.00635180672949	0.00913473963393014	0.981162179387615	1
C8H10orf88	421.752106070768	400.787106973258	439.722105297205	1.09714633441675	0.133755961345204	0.549657116878253	1
C8H10orf90	529.785270497599	588.622738469432	479.35315509317	0.814363978428032	-0.296254346455794	0.192479498503742	1
C8H10orf95	35.8929909558056	29.8490799496589	41.0734861039313	1.37603859727679	0.460520937568244	0.329011028302135	1
C9H1orf112	303.396333384346	299.029671139127	307.139186737391	1.02711943456103	0.0386039495533445	0.97971892710935	1
C9H1orf21	313.437061248101	311.405881613222	315.178072363712	1.01211342165713	0.0173709735235582	0.999784251204682	1
C9H1orf210	11.4651516194304	8.20658301304063	14.2582104249073	1.73741134431351	0.796939362651985	0.340495428721772	1
C9H1orf226	174.319422749084	180.599010186622	168.936919231194	0.935425499046881	-0.0963053387335874	0.701995028182328	1
C9H1orf52	440.805785475015	423.609991692061	455.545037288976	1.07538784783936	0.104857073991274	0.659866507910324	1
C9orf72	519.586020113328	547.226383485074	495.894280080402	0.906195854304836	-0.142105204110586	0.456532073777555	1
CA10	483.527834989598	438.178316777595	522.398850599887	1.19220607364065	0.253633628185621	0.405841556832971	1
CA14	106.189471952563	114.797663473358	98.8110220775959	0.860740707501661	-0.216349394245976	0.409510115819109	1
CA4	302.821835156449	333.974049211482	276.119937394991	0.826770636960909	-0.27444094301699	0.147874199199482	1
CA5A	495.945843205682	473.062535455176	515.560106991829	1.08983499717593	0.124109725116329	0.429290255670729	1
CA8	101.94491272597	141.494140983316	68.0455742196731	0.480907362996017	-1.05616907993072	0.291327906252454	1
CAAP1	346.586513875467	347.271177060954	345.999659716478	0.996338546276032	-0.00529205536098132	0.954533073147607	1
CAB39	1716.6854014482	1743.78471886598	1693.45741509011	0.971139038419493	-0.0422502331478114	0.806245131987307	1
CAB39L	704.312637996205	662.347519521976	740.282739545544	1.11766514967825	0.160488024265753	0.413703522926258	1
CABCOCO1	134.349652682361	114.650169860739	151.234923672323	1.31909899353853	0.399552837620561	0.20392631300857	1
CABIN1	1753.79944185395	1679.77057327139	1817.25275778186	1.08184581078993	0.113494894857815	0.403632887323484	1
CABLES1	1450.73940672263	1102.27783398296	1749.42075478521	1.58709601232192	0.666389407511972	0.00870646971374441	1
CABLES2	516.454420113096	501.82583565297	528.993206793204	1.05413705156269	0.0760624483375166	0.64529755753686	1
CABP1	430.650216455232	497.689783139112	373.187730726193	0.749840047694693	-0.415345215290128	0.165958977645047	1
CABP2	161.358567952396	163.732425272536	159.323833106561	0.973074409918271	-0.0393779643768855	0.908962026735846	1
CACFD1	197.205572251008	197.423883806439	197.018448060638	0.997946369314676	-0.0029658091873161	0.948338776186055	1
CACNA1A	902.269036811447	911.402101352457	894.440695776296	0.981389766875684	-0.0271018666386223	0.943329035064307	1
CACNA1B	959.201543302608	931.89624432313	982.606085285018	1.05441575848255	0.0764438370241804	0.571207051969187	1
CACNA1C	174.607229533401	181.460635645088	168.732881437669	0.929859420131688	-0.10491547459056	0.816029628594538	1
CACNA1D	1706.90499082831	1681.69016606921	1728.51769776467	1.02784551675468	0.0396234464775818	0.644597242545259	1
CACNA1E	271.559651147744	300.69511333376	246.586397845445	0.820054556629072	-0.286208202278607	0.503369665071414	1
CACNA1G	255.86154707763	260.948971930631	251.500897203629	0.963793401226681	-0.0532041714294372	0.979935662406131	1
CACNA1H	287.598207747708	205.952083571207	357.580599898995	1.73623200940021	0.795959745274442	0.213810587170552	1
CACNA1S	20.9388554981085	20.3109612892455	21.4770505342767	1.05741181957983	0.0805373581355474	0.929220634905183	1
CACNA2D1	3214.7607283328	3227.86551791883	3203.52805154477	0.992460198159139	-0.0109188496290906	0.955548577348847	1
CACNA2D2	1326.75811493752	1309.54141281103	1341.5152881888	1.02441608571136	0.0348018118881291	0.718879397280825	1
CACNA2D3	615.661695167917	613.809676190929	617.249140005335	1.00560346952454	0.00806153245381223	0.802695971933592	1
CACNA2D4	50.2633695215775	53.7223952712503	47.2984903075722	0.880424077682257	-0.183729494549081	0.864458264616643	1
CACNB1	183.495335373265	177.868061416514	188.318713050479	1.05875507694151	0.0823688875841862	0.657396456677205	1
CACNB2	1431.61602365258	1470.6264074001	1398.17855186899	0.950736736966944	-0.0728821868747589	0.764578664739728	1
CACNB3	421.428714892709	406.605582340766	434.134257080089	1.0677036320575	0.0945112463731898	0.806249585303237	1
CACNG2	58.5374457356576	56.8573970313119	59.9774874822396	1.05487571738835	0.0770730345063855	0.868187882878745	1
CACNG4	120.188817148651	122.368678630049	118.320364450309	0.966917072039495	-0.048535933093929	0.86114153614603	1
CACNG5	784.297130624168	710.131815019198	847.867401142713	1.19395777405043	0.255751814621751	0.884920796883141	1
CACTIN	914.224232766352	896.709679817332	929.236706722655	1.03627375463589	0.051405173183126	0.770084390654883	1
CACUL1	970.171361416033	965.765620259193	973.947710979039	1.0084721287942	0.0121712126509001	0.961503586782004	1
CACYBP	2299.71440246274	2328.62580306859	2274.93320194344	0.97694236615673	-0.0336546406900664	0.799523650257312	1
CAD	620.444582524327	623.848526534083	617.52691623025	0.989866754452472	-0.0146937571983875	0.968247505857492	1
CADM1	5899.27456245719	5668.08169764588	6097.43987515259	1.07575017446997	0.105343074268968	0.505212951828132	1
CADM2	794.972135468589	925.70799009638	682.912831501911	0.737719495573123	-0.438855732900345	0.03031015406737	1
CADM3	2224.56227262649	2128.92899839674	2306.53365053771	1.08342441306156	0.115598504880456	0.564904052913612	1
CADM4	208.199161550745	215.40546406692	202.022330822595	0.937870038244863	-0.0925400742466624	0.710821762938103	1
CADPS	2516.35859951183	2393.77241243568	2621.43247414853	1.09510514054308	0.131069388966383	0.415237709332186	1
CADPS2	384.123687790339	390.605890335172	378.567514180483	0.969180249318928	-0.0451630901187108	0.867944605296455	1
CALB1	364.052906367377	236.761646438784	473.159700591886	1.99846431087488	0.998891808943712	0.162093407676261	1
CALB2	859.697354397191	814.362497594591	898.555803085134	1.10338553867501	0.141936977283328	0.686641473638935	1
CALCB	22.2024093587362	24.947948800349	19.8490898373538	0.795620112747549	-0.329848347883146	0.565755484389394	1
CALCR	16.1359842853044	17.9572047603896	14.5749381638028	0.811648491972005	-0.301073033344247	0.578634230634538	1
CALCRL	190.39799079879	203.229934249139	179.399182127064	0.88273995063709	-0.179939602860074	0.560060509062843	1
CALD1	1706.35765354787	1832.92247944577	1597.87351706395	0.871762736821861	-0.197992557347385	0.332654853484128	1
CALHM4	14.7575865381622	20.8760263608426	9.51320954729328	0.455700207638046	-1.13384306696762	0.099799561009586	1
CALHM5	417.422676183094	398.969587146459	433.239609643067	1.08589632794248	0.11888637358175	0.574639460688795	1
CALM1	20130.3078068251	19620.1687758599	20567.5698333668	1.04828710029613	0.0680338900136145	0.742123369478836	1
CALM2	31587.2530010742	30944.9279060864	32137.8173682065	1.0385487878899	0.054568991236515	0.866483267803634	1
CALML4	293.833844811682	298.464382281556	289.864812694647	0.971187283651164	-0.0421785632582545	0.825341585914645	1
CALN1	365.361913641041	385.386151494595	348.198281195139	0.903504912786215	-0.146395649156602	0.413632211148276	1
CALR	17600.4532188049	17592.9379317187	17606.8948934502	1.00079332751503	0.00114407591826772	0.976233608858153	1
CALU	4181.58127675081	4249.33281813458	4123.50852699329	0.970389636084914	-0.0433639525583124	0.833500055463287	1
CAMK1	675.382641254679	605.529586777155	735.2566879497	1.21423742787367	0.280050548879069	0.238106216169904	1
CAMK1D	1551.66028187672	1458.21937772949	1631.75248543149	1.11900343004096	0.16221445856229	0.234460059345202	1
CAMK1G	50.7915916273958	47.7519164388281	53.397027503311	1.11821747660567	0.161200798117101	0.683756051678713	1
CAMK2B	742.782547152166	699.382360478902	779.98270715782	1.11524503795567	0.157360729162667	0.311914455655542	1
CAMK2D	2736.84081157896	2781.36856788778	2698.67416331426	0.970268447868338	-0.0435441364255686	0.821141897072653	1
CAMK2G	559.21913924844	574.208270576806	546.371312395555	0.951521147277646	-0.071692374558787	0.729613860580701	1
CAMK2N1	1937.85051088716	1863.32021500166	2001.73362164617	1.07428320990141	0.103374376618023	0.80083986384495	1
CAMK2N2	827.533556856463	794.601980045093	855.76062269478	1.07696764441264	0.106974907313295	0.666698868557262	1
CAMKK1	315.963306793691	333.06004181129	301.308962492891	0.904668602256441	-0.144538693233238	0.645523239515006	1
CAMKK2	472.341883578824	489.321630925294	457.787814424707	0.93555605453011	-0.0961039986956156	0.680361579305389	1
CAMKMT	296.205457822097	316.254561236682	279.020512038166	0.882265574121947	-0.180715102599637	0.405675971375113	1
CAMKV	14.8822543507441	16.7064159797285	13.318687240186	0.797219897813319	-0.326950376032075	0.751466188217894	1
CAMLG	953.452777112062	929.00192930935	974.410646657244	1.0488790344942	0.0688483038462709	0.661251056100106	1
CAMSAP1	2658.33554168663	2746.13747029676	2583.07674573509	0.940621791033628	-0.0883133399272809	0.652420883433211	1
CAMSAP2	1881.10294646632	1921.63583292314	1846.36047236048	0.960827457901765	-0.0576507148547634	0.900166975939965	1
CAMTA1	1747.46224122152	1595.97325463103	1877.30994401336	1.17627907520754	0.234230383858646	0.107017067048602	1
CAMTA2	1732.75392594425	1741.29126001838	1725.43621102357	0.990894659980868	-0.0131963993332396	0.987951590590896	1
CANT1	413.611368851748	405.565680057614	420.507673532435	1.03684235182991	0.0521965542062042	0.882695692545222	1
CANX	9059.13150773247	9150.16647410734	8981.10153655401	0.981523293807633	-0.0269055883146322	0.933729649560867	1
CAP1	2308.38970832638	2337.4798665629	2283.45528698079	0.976887681320845	-0.0337353985243158	0.828015710482509	1
CAP2	803.608095602242	734.732730404616	862.644122914492	1.17409241104508	0.231545965270437	0.18125886862254	1
CAPN1	674.752654819802	665.551185521286	682.639628504244	1.02567562548863	0.0365745443070512	0.941652040315498	1
CAPN10	575.674629750763	547.69429145586	599.657776860681	1.09487680667018	0.130768549822288	0.582892511297744	1
CAPN11	1232.23410148387	1266.82393927453	1202.58566909188	0.949291872223822	-0.0750763639428077	0.713249513380842	1
CAPN13	10.658890722177	9.24609659329578	11.8698571183609	1.28376953437493	0.360386229362493	0.619046283585731	1
CAPN15	483.651887850478	472.994489784089	492.786800478812	1.04184469612692	0.0591402365163285	0.675726114475788	1
CAPN2	82.647466282318	69.7790401141902	93.6775458549991	1.34248831313386	0.424909529061925	0.302465911276845	1
CAPN3	19.8619529178552	16.7237889085021	22.551807783015	1.34848675180001	0.431341347894382	0.567220845039686	1
CAPN5	236.741895075094	274.758777637831	204.155995735606	0.743037210642681	-0.428493633429779	0.0779181978887074	1
CAPN6	61.6621992399387	79.513165831164	46.3613707331742	0.583065335766113	-0.778270540270498	0.152120447400182	1
CAPN7	495.320046847839	495.942417250232	494.786586502931	0.997669425507685	-0.00336623241562814	0.916843760553793	1
CAPNS2	39.0428355662428	44.7348130070575	34.1639977598302	0.763700470916026	-0.388921181567601	0.381648943594479	1
CAPRIN1	7336.26102379716	7413.53831499934	7270.02334562385	0.980641501631533	-0.0282022758183041	0.869999540930748	1
CAPRIN2	738.665288399496	713.022030816478	760.645223470655	1.06679063282188	0.0932770621717556	0.548987511185825	1
CAPSL	95.3573563467475	107.384581762365	85.0483059905043	0.791997366798066	-0.336432461190669	0.718240137066119	1
CAPZA1	1902.47895892961	1842.52551401077	1953.86762600291	1.06042907473762	0.0846481315274879	0.739328410228052	1
CAPZA2	2421.59863269366	2400.8472982198	2439.38549081411	1.01605191326532	0.0229741157883246	0.992688026222984	1
CAPZB	3651.10021143995	3534.63011053886	3750.93172649804	1.06119497916182	0.0856897548636843	0.720006172131403	1
CARD10	119.089644006493	126.071156234008	113.105490668624	0.897155971653678	-0.15656927365566	0.572066468908299	1
CARD11	141.916420265559	178.53625943682	110.527986690192	0.619078651243421	-0.691805385689148	0.0179059279702899	1
CARD19	1293.30282035229	1272.86200976529	1310.82351514115	1.02982373979632	0.0423974330569634	0.687719275425277	1
CARD8	159.708156920544	165.281885033316	154.930675681026	0.937372390506053	-0.0933057927806898	0.724057383160479	1
CARD9	53.8850115336137	57.6256098755846	50.6787843833528	0.879448989655291	-0.185328194854231	0.759347838477179	1
CARHSP1	336.467495723421	339.131693076946	334.183897991827	0.985410401958521	-0.0212033941173466	0.900653864925751	1
CARM1	268.142280973122	261.48773209502	273.846180011495	1.04726205630169	0.0666224929096482	0.803223845012386	1
CARMIL1	2158.1860947614	2283.32130277635	2050.9273450343	0.898221088088009	-0.154857501334949	0.442855140293983	1
CARMIL2	139.423374946816	144.536120352871	135.041021741627	0.934306396296909	-0.0980323501670978	0.702009248864891	1
CARNMT1	438.839084459945	446.587077931706	432.197947198436	0.96777978709122	-0.0472492872781311	0.828147828864102	1
CARNS1	50.3047770691159	44.9152958257387	54.9243324205821	1.22284249520868	0.29023859355076	0.465504368351375	1
CARS1	2133.00485756194	2224.35483404323	2054.70487772084	0.923730713406902	-0.114455757374384	0.47386218187797	1
CARS2	356.082554303936	332.736620209826	376.09335495603	1.1303034656025	0.176710161616416	0.484903519899886	1
CASC1	125.088710480927	149.821195418802	103.889437677034	0.69342283237447	-0.52819275385988	0.119627986480138	1
CASC3	1240.91611285682	1209.20980483439	1268.09294830462	1.04869555575452	0.0685959134237775	0.658485460070457	1
CASD1	907.770427979757	945.78735512591	875.18449042591	0.925350170609332	-0.111928681904129	0.500483800986835	1
CASK	2017.66693211523	2105.32631574735	1942.53031757342	0.922674220639219	-0.116106746293344	0.505384403687901	1
CASKIN1	547.924726150926	536.624410492985	557.61071100059	1.03910798707112	0.0553455910241296	0.658853051468336	1
CASKIN2	710.284997037308	704.516509690357	715.229414763267	1.01520603836185	0.0217725553483861	0.786720632484623	1
CASP2	394.87470272879	382.152150031717	405.779747897709	1.06182772454383	0.0865497161351278	0.656345628486779	1
CASP3	426.899796935022	421.979085570969	431.117549532782	1.02165620115852	0.030909794779858	0.877068712182102	1
CASP6	276.148892522765	290.279677362199	264.036791231822	0.909594476716908	-0.136704601032443	0.626140946167887	1
CASP7	192.457542735165	198.437373948178	187.331973124011	0.944035739824561	-0.0830866159235303	0.882957302031506	1
CASP8	135.395691726924	162.305297382115	112.330315451046	0.692092724408047	-0.530962756328812	0.0617147440235178	1
CASP8AP2	524.251225809753	535.823948382572	514.331749318765	0.959889439192326	-0.0590598502145891	0.864516412122094	1
CASP9	160.372813386113	161.586163714889	159.332798818591	0.986054716291962	-0.0202603907457738	0.741233260920985	1
CASR	529.387723463047	502.848610172552	552.135534854899	1.09801543384088	0.134898333185744	0.759616630795764	1
CASS4	23.8083685582542	26.4329180079122	21.5587547442616	0.815602527795396	-0.294061848183869	0.705578189258099	1
CAST	1213.7053304171	1281.070930136	1155.9633878009	0.902341439968658	-0.148254651938085	0.397436512884284	1
CASTOR1	145.772724555727	138.596449429346	151.923817521197	1.09615952029597	0.132457763985879	0.722249875324401	1
CASTOR2	111.264045990038	117.000900513028	106.346742113189	0.908939517959927	-0.13774379611409	0.736639837430231	1
CASZ1	311.900844358886	309.375475686892	314.065446077738	1.01515947694442	0.0217063860547034	0.722303406267688	1
CAT	1108.38211145437	1099.62865881321	1115.88507086107	1.0147835470798	0.0211720339559498	0.964916565618607	1
CAV1	197.60408242567	170.793134921402	220.584894572185	1.2915325588098	0.369084013445345	0.357180808756825	1
CAV2	747.926025637832	691.96605672867	795.891713274257	1.15018895151723	0.201870884669222	0.499979744604572	1
CAVIN1	693.485570806978	719.567920906447	671.129270721719	0.932683699790689	-0.100540190778351	0.754753428104649	1
CAVIN2	731.519037181273	780.878535046034	689.210896154335	0.882609606004479	-0.180152645715761	0.383495964379446	1
CAVIN4	95.4412005770069	107.010975867282	85.5242503282	0.799210077611757	-0.323353320029251	0.326033480663857	1
CBARP	1400.51298541277	1526.02889045855	1292.92792394496	0.84724996494428	-0.23914042287088	0.124317047714231	1
CBFA2T2	457.943506994942	456.847634049977	458.882826662055	1.00445486079032	0.00641273223725846	0.992014605637907	1
CBFA2T3	99.4371467636083	103.867222895556	95.6399386505105	0.92079037047791	-0.119055348880737	0.706968630537261	1
CBFB	493.035997261891	544.365330243083	449.039426135156	0.824886158592504	-0.277733066155189	0.117327260929241	1
CBL	581.364703950415	582.939929536994	580.014510590491	0.994981611657951	-0.00725823155773221	0.867002790917533	1
CBLB	745.688476091202	756.312076568772	736.582532824713	0.973913488419268	-0.038134469778608	0.955383358874569	1
CBLL1	484.963704704339	493.272343651076	477.842014178564	0.968718437854634	-0.0458506937859038	0.885141303823133	1
CBLN1	346.404553343426	264.504496081196	416.604602425338	1.57503788630289	0.655386531929321	0.10804494053588	1
CBLN2	24.5686815728889	21.7197241693988	27.0106450615948	1.24359981972747	0.314522312658212	0.729835684441053	1
CBR4	290.901310552691	306.490306046822	277.539314414864	0.905540269754779	-0.143149295033067	0.567590570829532	1
CBX1	322.199348662712	330.611201565089	314.989189032102	0.952748084580821	-0.0698332922629635	0.809891890935892	1
CBX3	4112.22209510703	4110.24923267489	4113.91312004886	1.00089140272683	0.0012854494519417	0.972987774854996	1
CBX4	875.640943266074	925.539785588139	832.870506990018	0.899875424005426	-0.152202801899841	0.361344284584338	1
CBX5	412.611894198066	400.363150445654	423.11081741442	1.05681758409445	0.0797263764994345	0.72064680482187	1
CBX6	742.505248531925	761.838493998164	725.93389527515	0.952871115064578	-0.0696470058642179	0.737223279141805	1
CBX7	2444.23493716071	2350.13324780934	2524.89352803331	1.07436186028467	0.103479995288621	0.414946991945276	1
CBX8	249.942530323204	252.354213313515	247.875373474367	0.982251773091721	-0.0258352279495703	0.837490493073405	1
CBY1	283.47643407498	234.12299337098	325.779383249836	1.39148820267141	0.476628677250476	0.285115868680128	1
CC2D1A	483.610834636582	477.028579288301	489.252767792251	1.02562569421351	0.036504310253851	0.821062705646174	1
CC2D1B	1332.85092654207	1378.50837489808	1293.71597080836	0.938489743237147	-0.0915871169721443	0.600811318147805	1
CC2D2A	1190.76334724746	1173.25029604469	1205.77453399269	1.0277214828393	0.0394493406324577	0.789742324248518	1
CCAR1	3312.32954148476	3429.63589841929	3211.78123554089	0.936478778117872	-0.0946817934793831	0.65756269695457	1
CCBE1	78.9227258065092	88.7404244644839	70.5075555282451	0.7945370551666	-0.331813590155013	0.392584619628483	1
CCDC102A	139.404829774729	142.017088860595	137.165750558272	0.965839756741632	-0.0501442446782105	0.926971018737397	1
CCDC102B	44.7274247540198	58.2500252834903	33.136624300188	0.568868839780226	-0.813832036399481	0.0688313226118799	1
CCDC103	41.8407887218131	26.6087919356107	54.8967859671295	2.06310703995776	1.04481867435582	0.0827510819044972	1
CCDC107	581.07302584336	561.501595608038	597.848537473636	1.06473168046163	0.0904899074092464	0.764302113574299	1
CCDC112	127.559853025636	119.425343595273	134.532289680233	1.1264969865706	0.17184345430528	0.582899019646735	1
CCDC115	245.976583489476	218.581059299622	269.458461366493	1.23276217175401	0.301894497448609	0.26794951213059	1
CCDC117	993.16679067018	1021.15196846859	969.1794954144	0.949104075926984	-0.0753617973238612	0.655251244232546	1
CCDC12	118.471571403951	111.355891500355	124.570725607033	1.11867206960161	0.161787182966549	0.700881129624474	1
CCDC120	168.97688595214	171.816502666731	166.542928768205	0.969306941902108	-0.0449745113521766	0.989227363796624	1
CCDC125	149.077549860069	154.459165254715	144.464736664658	0.935294039861116	-0.0965081008384902	0.642197699697432	1
CCDC126	1218.97885304646	1218.35048864114	1219.51745110816	1.00095782164319	0.00138118317666378	0.966840569416644	1
CCDC127	980.062299943607	998.859346879085	963.950545427483	0.96505133424373	-0.0513224087873854	0.728553812630178	1
CCDC13	162.330091252926	143.742906336386	178.261964038532	1.24014442578033	0.310508144986153	0.294365074698976	1
CCDC130	30.3575151892258	28.2663078087441	32.1499786582101	1.13739576020129	0.18573433156915	0.694235429704552	1
CCDC134	704.831274540084	665.296396267159	738.718313059734	1.11035970915299	0.151027123911574	0.456405766428852	1
CCDC137	250.856123555367	250.285687806302	251.345068483137	1.00423268580046	0.00609358777107953	0.936215982556914	1
CCDC138	27.9282443592045	29.5897196098201	26.5041227158197	0.895720644376221	-0.158879237396741	0.849298110766752	1
CCDC14	378.26924490142	376.498793023486	379.786775082507	1.00873304807332	0.0125444289766102	0.964411784744371	1
CCDC141	8.36927251744729	9.04582302821044	7.7893720796503	0.861101533310817	-0.215744737674341	0.841380968257488	1
CCDC142	549.491036574553	519.578950044555	575.129967885981	1.10691545112954	0.14654502980284	0.389676250404013	1
CCDC146	27.7718001295322	26.7466534459441	28.6504972868934	1.07118063741309	0.0992017879550484	0.792482937669327	1
CCDC148	56.9260495261583	46.9857942536817	65.4462683311381	1.3928947966227	0.478086297334502	0.225010816702012	1
CCDC149	1414.29839051951	1489.23538892909	1350.06667759701	0.906550225460229	-0.14154114329618	0.390454214944046	1
CCDC15	109.463754852899	95.9524993299395	121.044831015436	1.26150784878687	0.335149182430484	0.316106945643916	1
CCDC166	29.4475666442943	39.7283681867954	20.6354510364361	0.519413506726781	-0.945044564824858	0.361319491483416	1
CCDC167	344.853744563179	306.381459764919	377.829988675973	1.23320121578464	0.302408216878203	0.31931662503837	1
CCDC17	35.2241756039253	27.5755254855222	41.7801614196994	1.51511750670481	0.599429687933359	0.372162155263587	1
CCDC170	93.0395942053799	94.9302048538346	91.4190707924187	0.963013520651072	-0.054372041326086	0.872591033999568	1
CCDC171	183.121611103698	195.199371587048	172.769244975113	0.885091194558831	-0.176101985274031	0.476730069636824	1
CCDC173	105.23892522992	107.48669376269	103.312266487545	0.961163311206117	-0.0571465148249041	0.689380604138562	1
CCDC174	546.294473042487	530.467722794752	559.860258969117	1.05540871746072	0.0778018050596287	0.711124318401416	1
CCDC177	458.553155094822	448.184600474474	467.44048762655	1.0429641873721	0.0606896203814492	0.742986326730513	1
CCDC18	70.1508475725408	83.090490627077	59.0597249543669	0.71078801567602	-0.492508738043185	0.258992948108744	1
CCDC180	187.442496205072	188.345551752868	186.668448592676	0.991095605154548	-0.0129038624710244	0.986653332159437	1
CCDC181	349.706548041231	345.297151768609	353.486030560623	1.02371545421117	0.0338147682236486	0.848893772574048	1
CCDC186	1384.1932475817	1464.27755905419	1315.54955203384	0.898429088050484	-0.154523456878556	0.571443779465694	1
CCDC187	10.6900181970649	9.22723452333626	11.9438327745466	1.29441088165039	0.372295641153906	0.677813779323999	1
CCDC191	676.10976627481	676.064673835957	676.148416936683	1.00012386847585	0.000178693368827236	0.979199089469217	1
CCDC22	228.405984485735	225.18833289454	231.163971563902	1.02653618237034	0.037784479084408	0.878261043634327	1
CCDC25	646.892139316633	625.036052971822	665.625927612185	1.06494005337352	0.0907722218737838	0.813354504156844	1
CCDC27	55.529188825322	51.6747275860462	58.8330127447013	1.13852584218727	0.18716703804661	0.564993693969904	1
CCDC28A	384.308486368855	343.991431538473	418.865961937754	1.21766394024529	0.284116022703107	0.234475468377888	1
CCDC28B	34.1090005640444	31.6127050037043	36.2486824729074	1.14664918641603	0.197424071011624	0.817616432480818	1
CCDC3	128.778485966947	111.226890923977	143.822710289492	1.29305700352439	0.370785876763946	0.410436435147638	1
CCDC30	356.189756887551	355.962984409278	356.3841332975	1.00118312551211	0.00170588037265037	0.903895221224184	1
CCDC32	1362.18460401771	1240.05664780066	1466.86570934661	1.18290217785471	0.242330772444285	0.197137932471932	1
CCDC34	208.688061367165	207.536060633836	209.675490567162	1.01030871419064	0.0147961963224174	1	1
CCDC39	678.598738146059	672.699892582532	683.654891486225	1.01628512063773	0.0233052096133447	0.942513597568402	1
CCDC40	162.238521526478	146.26621454758	175.929070365533	1.20280046153997	0.266397326617256	0.312005209272551	1
CCDC43	510.95813901689	489.626205521601	529.242653441423	1.08091161680698	0.11224856265888	0.591229551119135	1
CCDC47	1192.15032713553	1153.38212103712	1225.38021807703	1.06242345509498	0.0873589024899424	0.560540704028532	1
CCDC50	1051.91387690164	1155.62982184504	963.014495521577	0.833324371972382	-0.263049920130417	0.143765964033248	1
CCDC51	641.74199650526	615.928835065061	663.867563454003	1.07783160271085	0.1081317932003	0.614989971466983	1
CCDC58	87.942588250175	85.3371731718085	90.1758011744892	1.05670012050832	0.0795660143382791	0.892854655383372	1
CCDC59	270.487233692337	278.930297443528	263.250321905602	0.943785326722705	-0.0834693531953438	0.669554743057911	1
CCDC6	1637.44670742714	1620.7232555582	1651.78109474338	1.01916295029313	0.0273847372595157	0.752033814072808	1
CCDC61	330.212058767956	315.851882867044	342.520780968737	1.08443482387888	0.116943347530875	0.539423480094229	1
CCDC62	16.6997319692212	17.2842276051547	16.1987357098496	0.93719754679802	-0.093574917070184	0.932555400693354	1
CCDC65	130.581064959238	115.089949942256	143.859163545223	1.24997155370562	0.321895263051516	0.346341099089768	1
CCDC66	665.546042514875	704.000893266842	632.584741870331	0.898556731845734	-0.15431850137064	0.521080467052419	1
CCDC69	28.400458463478	36.6654351371843	21.3161927431583	0.581370237756717	-0.782470877798894	0.126839734011779	1
CCDC71	1263.4297402222	1280.70178050978	1248.62513426142	0.974953852070394	-0.0365941621428928	0.90375833493759	1
CCDC71L	216.262186982126	202.30760327313	228.223258732694	1.12810025446536	0.173895285992791	0.544416850812192	1
CCDC73	31.3266718151457	35.851073947806	27.448612844294	0.765628747530833	-0.385283094293391	0.467607078526248	1
CCDC77	130.785893682064	128.930102068717	132.376572207791	1.02673130699328	0.0380586813772682	0.9507428629217	1
CCDC78	32.186796909488	43.5701080448908	22.4296730791427	0.514794984121525	-0.957930098085265	0.146456059175482	1
CCDC80	276.267242492471	328.877016935664	231.173150112592	0.702916708095219	-0.508574347178655	0.258462372891497	1
CCDC82	76.275626420408	72.7657536010406	79.2840888370086	1.08957971179281	0.123771745422607	0.658751707527566	1
CCDC83	463.394734052216	396.893254230936	520.396002470456	1.3111737146524	0.390858837859391	0.197218285014477	1
CCDC84	277.681655969178	279.070783634999	276.49097511276	0.990755719790384	-0.0133987037620799	0.936826837482287	1
CCDC85A	231.548659616287	218.841676666755	242.440359287314	1.10783449925991	0.147742371521616	0.629081710271757	1
CCDC85C	342.913753567179	337.953116666299	347.165728053647	1.02726002789448	0.0388014138572531	0.763744151843824	1
CCDC86	191.88968785401	189.361209780383	194.056954774263	1.02479781893729	0.0353393103280025	0.925603732335786	1
CCDC88A	1732.5761878353	1839.45777738877	1640.96339678947	0.892090819893089	-0.164737502746733	0.399566355943979	1
CCDC88C	3451.77945304149	3595.54723784993	3328.54992320567	0.925742231437371	-0.111317557121627	0.686741252121013	1
CCDC90B	705.838773581946	689.746364616487	719.632266980911	1.04332882911393	0.0611939281022138	0.721251345111785	1
CCDC91	354.018175848729	344.856927303416	361.870674601854	1.04933566923383	0.0694762516760081	0.747149059170095	1
CCDC92	853.635651436173	819.290672951981	883.074204422624	1.07785213914474	0.108159281287489	0.552230945413766	1
CCDC92B	714.564070680568	674.791504559409	748.654841641561	1.10946097658769	0.149858924070743	0.398121258243002	1
CCDC93	581.174232731058	579.556594251168	582.560779999535	1.00518359341981	0.00745902889283813	0.998353147958852	1
CCDC97	71.9833621989661	62.543280221046	80.0748610371833	1.28031118217938	0.356494502744477	0.320333836995649	1
CCDC9B	459.787047485224	433.709096538292	482.139576868309	1.11166581636533	0.15272315718706	0.450142979500688	1
CCKBR	11.1462142817869	10.8472278202031	11.4024883917158	1.05118916839551	0.0720223151121124	0.965359162451801	1
CCL17	312.740204282524	418.455551360247	222.127049644476	0.530825911909691	-0.913689298272731	0.0814361501851695	1
CCL20	30.6711606408262	32.7605354649535	28.8802679344314	0.881556651152021	-0.181874810980111	0.838561665241316	1
CCM2	290.234797888515	291.534331880116	289.120911609999	0.991721660174457	-0.0119928289447859	0.931184978721559	1
CCM2L	52.6325643745022	48.3000422266993	56.3461547869047	1.16658603573141	0.222292710018966	0.595575617236707	1
CCN1	2458.32916829717	3424.0020756382	1630.60953343344	0.476229131119761	-1.07027222136737	0.000466654396275956	0.610793138627737
CCN2	2687.53542416168	3791.55405129361	1741.23374376289	0.459240121651123	-1.12267940588217	0.00933770090771609	1
CCN3	77.2031414986486	101.301105210859	56.5477440310398	0.558214482589656	-0.84110854001181	0.226381419762726	1
CCN4	52.5321447205589	59.764378235325	46.3330874221879	0.775262602745555	-0.367243021265551	0.259958194170542	1
CCN5	10.1637269923755	9.44789698643805	10.7772955688933	1.1407084120798	0.18993005700081	0.81314419254893	1
CCNA1	319.283621580723	239.634005330072	387.554721224138	1.61727765093405	0.693567379021559	0.0182569424782537	1
CCNA2	27.9356686291859	29.3777081588267	26.6996347466366	0.908839947700772	-0.137901845560638	0.809607685733081	1
CCNB2	349.172803284813	322.481060868109	372.051439641988	1.15371562795172	0.206287667050015	0.550887528228692	1
CCNB3	95.8031803958127	94.3027094347036	97.0892983624777	1.02954940472525	0.0420130618710351	0.975981201370359	1
CCNC	1681.3930525394	1643.19412396211	1714.13499131993	1.04317254201638	0.0609778011212901	0.770298020589352	1
CCND1	617.601764835683	671.111200204382	571.736534519655	0.851925186683723	-0.231201351689068	0.142236077855155	1
CCND2	1009.33778567638	981.930118380993	1032.83007192957	1.05183663541404	0.0729106517978522	0.900129429569438	1
CCND3	77.9263112457251	86.143538089765	70.8829739508337	0.822847256133952	-0.281303444640963	0.332266900489858	1
CCNDBP1	431.895900089811	420.283670923406	441.849239375301	1.051311935114	0.0721907953434539	0.929745383829325	1
CCNE1	444.062014224743	399.795157102357	482.005034615359	1.20562999839429	0.269787219523694	0.221414186394812	1
CCNF	123.461050844906	127.966296924902	119.599411347767	0.934616490605766	-0.0975536021900294	0.697444067865598	1
CCNG2	1932.69293437506	1883.09085780038	1975.20900001051	1.04891858607276	0.0689027045812948	0.73018900188484	1
CCNH	512.09207358372	499.816088572582	522.61434645041	1.04561329336744	0.0643493880147014	0.836289269922212	1
CCNI	4693.68924882868	4566.46610857123	4802.73765476364	1.05174056712015	0.0727788788815924	0.685808275129539	1
CCNI2	117.421603278773	125.89638033125	110.157508662365	0.874985510882257	-0.192668967715408	0.60545552084501	1
CCNJ	186.451288901219	181.560678887571	190.643240341489	1.05002493661936	0.0704235902817677	0.786115719913846	1
CCNK	1559.14867513429	1566.09843005356	1553.19174234634	0.991758699543058	-0.0119389473793409	0.991608736948892	1
CCNL1	733.51461702728	768.044164991331	703.917861629521	0.916507010553835	-0.12578217860385	0.460040716526375	1
CCNL2	1749.0037362178	1744.94512051877	1752.48254967411	1.0043195794909	0.00621841508927688	0.923509385209792	1
CCNT1	665.222808605894	678.325297458094	653.992103875437	0.964127545185412	-0.0527040805538976	0.83655990360889	1
CCNT2	1524.94132460378	1571.34877787801	1485.16350751159	0.945152042894762	-0.081381666203154	0.762392566402861	1
CCNY	1226.58818498188	1231.07722629567	1222.74043528434	0.993228051958678	-0.00980308644332985	0.987738064941527	1
CCNYL1	527.05576925485	509.854161432642	541.800004531029	1.06265682525494	0.0876757676709263	0.674811019203181	1
CCP110	1035.89981150788	924.797155265141	1131.13065971594	1.22311217468185	0.290556723109699	0.278183435730235	1
CCPG1	9192.75595565568	9428.7918814145	8990.43944786241	0.953509162248438	-0.0686812934580075	0.661059880188843	1
CCR7	15.3212436473408	22.623495689215	9.06217046859153	0.400564554350088	-1.31989333106533	0.0443727875382278	1
CCS	269.123481261699	245.688119084319	289.210934556596	1.17714660210061	0.235294005128033	0.549091367514829	1
CCSAP	1439.99515878169	1446.66221308978	1434.28054080333	0.991441214006687	-0.0124008622974087	0.946212519206272	1
CCSER1	108.802928997029	101.248064263024	115.278527340462	1.13857512417214	0.187229484882506	0.531115756993984	1
CCSER2	468.816885806844	498.037597489382	443.770561507525	0.891038274508957	-0.166440690908634	0.491212682931523	1
CCT2	3292.57628179028	3324.44056925448	3265.26403539239	0.982199551284096	-0.0259119314463388	0.785564450152804	1
CCT4	5598.38076757236	5396.06295228222	5771.79603782105	1.06963096777437	0.0971131398106954	0.710228842491332	1
CCT5	3411.10545434826	3383.13567641919	3435.07954971604	1.01535376593345	0.0219824736525654	0.977096636349915	1
CCT7	2842.53045574706	2711.78736615272	2954.59596111363	1.08953821305886	0.123716796567384	0.54071855177017	1
CCT8	3234.58152821574	3138.14602760747	3317.24052873712	1.05707016166682	0.0800711369187733	0.743172541057521	1
CCZ1	1702.90700728312	1653.02865505814	1745.65988061881	1.05603727756154	0.0786607619728312	0.75664983402558	1
CD101	72.9478429404388	75.8875025207594	70.4281347287354	0.928059725110462	-0.107710442176702	0.840339668542375	1
CD109	734.794200704926	799.118775334303	679.658851022603	0.850510427236896	-0.233599171484599	0.261404359254629	1
CD14	15.475222567546	16.763364786014	14.371100666002	0.857292127770919	-0.222141199216864	0.690020045556815	1
CD151	6812.75077785049	6994.13807974513	6657.27594765508	0.951836505335004	-0.0712143083277831	0.624844941514902	1
CD164	3248.87520455764	3575.03791341425	2969.30716839483	0.830566623434511	-0.267832197086857	0.0482816494038774	1
CD164L2	422.457992220838	406.293952145486	436.312883713996	1.07388476104552	0.102839185513037	0.770491627233225	1
CD2	18.5286842572982	24.5492160998586	13.3682283922465	0.544548075908765	-0.876868670714019	0.150317520678186	1
CD24	22807.065641998	25662.3485275755	20359.6803115029	0.793367773398657	-0.333938298490891	0.19518493639269	1
CD247	170.227059355362	194.649315621927	149.293696841163	0.766988038792496	-0.382724015867505	0.355543868122317	1
CD276	208.715356877183	218.530171262652	200.302658832496	0.916590407975067	-0.125650906752282	0.562200314482915	1
CD28	14.5074712765402	20.0333909176681	9.7709687270019	0.487734141821421	-1.03583312904953	0.138812507562883	1
CD2AP	1102.76212840011	1148.34009059307	1063.69530366329	0.926289443673375	-0.110465022672266	0.548092864893507	1
CD320	383.169273972557	355.075863584229	407.249340019695	1.14693613896707	0.197785064797154	0.396314991030856	1
CD34	125.472727437115	122.319949266231	128.175108726445	1.04786757593784	0.0674564080880858	0.746138993411105	1
CD36	753.608514917109	759.653196086927	748.427359628694	0.985222419235437	-0.0214786374201801	0.852771922688025	1
CD37	202.6520387546	193.756675946994	210.276635446834	1.08526136928752	0.118042536462077	0.794412780694731	1
CD3E	106.232726474443	116.844788399128	97.1366733961412	0.831330816949525	-0.266505402490143	0.472238844145197	1
CD3EAP	22.6864767033085	24.6424943258754	21.0098901696797	0.852587805919413	-0.23007967348816	0.636952372149473	1
CD4	47.1858220277431	59.997620779787	36.2042802402768	0.603428598829937	-0.728745021849236	0.0871573813967921	1
CD40	159.88331917056	166.690505177962	154.048588307073	0.924159346344339	-0.113786467963979	0.663433696235181	1
CD40LG	39.9232790746037	39.3808262395748	40.3882386474855	1.02558129181399	0.0364418503246098	0.828347019150276	1
CD44	557.891163428259	654.503705065578	475.080413453414	0.725863596762701	-0.462229630361844	0.0439140037253549	1
CD47	3135.67594147288	3212.8044000128	3069.56583415296	0.955416344095126	-0.0657985380035552	0.67050291801838	1
CD48	39.9310131995423	40.2384361954493	39.6675077744791	0.985811366570087	-0.0206164792669823	0.8648465521387	1
CD5	33.357128547668	45.2546083443158	23.1592887219698	0.511755367448203	-0.966473766128573	0.115475268408864	1
CD58	72.7646741020476	76.9017998789501	69.218566293274	0.900090328213772	-0.151858305081791	0.687869991130059	1
CD59	945.889374923882	832.979883055315	1042.66893938265	1.251733637982	0.323927597377728	0.38686063371644	1
CD6	51.9208731717137	63.387248496969	42.092551464352	0.664053929811527	-0.590627682965461	0.118094032054496	1
CD63	797.303638443128	766.855968892513	823.401640915084	1.07373701753177	0.102640687959072	0.897112092963379	1
CD74	16722.3655491322	19371.7722362864	14451.4455315714	0.746005339898717	-0.422742137573303	0.276581233152505	1
CD81	10782.4379872812	11968.2235733529	9766.05034207686	0.815998321072549	-0.293361911051865	0.0614641285846842	1
CD82	3084.52946184238	3221.06826814056	2967.49619930108	0.921277027454662	-0.1182930557919	0.462626142969083	1
CD83	78.9873520275284	98.8025836591609	62.0028677718435	0.627542979905613	-0.672213823436325	0.144628225821593	1
CD86	15.0023041816772	20.1616217667026	10.5800319659411	0.524760958635494	-0.930267705110761	0.173354603093324	1
CD93	26.1988398908614	30.0292873738128	22.9155991911887	0.763108325080414	-0.390040229225163	0.528740663075066	1
CD96	21.0249487387321	29.2434448665991	13.9805234862747	0.47807375464998	-1.06469488827231	0.153964772369149	1
CD99	1452.26848553615	1619.26571636847	1309.1280019656	0.808470153312193	-0.306733580883297	0.238374198008573	1
CD99L2	2537.03860302623	2400.7285410087	2653.87579904126	1.10544601511931	0.144628572308035	0.339967312779283	1
CDA	14.8368093375682	9.27127939094639	19.6072635775297	2.11483903685144	1.08054786212854	0.168178952069733	1
CDADC1	388.520364198451	390.167083937932	387.108890136039	0.992161835460269	-0.0113526313588075	0.881584356408903	1
CDAN1	341.3699581631	335.209444079094	346.650398806533	1.03413076489796	0.0484186246680765	0.745758400796873	1
CDC123	857.455358707334	854.404120140283	860.07070605052	1.00663220808124	0.00953666398033793	0.954512948737696	1
CDC14A	991.072947693583	1029.77311156317	957.901378662507	0.930206244372058	-0.104377470339432	0.601729903119798	1
CDC14B	232.224531981339	243.338625361278	222.698166227105	0.915178040052093	-0.12787566021866	0.678241158965582	1
CDC16	593.226360459739	585.684156070027	599.691107079492	1.02391553683721	0.0340967118106999	0.954172540965827	1
CDC20	77.0151878968332	76.6009756885949	77.370226932466	1.01004231652347	0.0144157370955534	0.962417325402264	1
CDC23	839.252683204469	782.136050328328	888.209797098304	1.13562058253861	0.183480902517037	0.32948900811855	1
CDC25A	174.745017195389	167.610911741805	180.859964727032	1.07904648240107	0.109757013560978	0.720975437960872	1
CDC26	145.975968982721	124.163963116706	164.671974010733	1.32624611744998	0.407348527695092	0.194823806057119	1
CDC27	991.201534835909	995.487325729084	987.527999784616	0.992004593389837	-0.0115812939875142	0.950266265213533	1
CDC34	279.40890226596	257.128015923198	298.506804845471	1.16092680050326	0.215277009343711	0.716346396515825	1
CDC37	1861.64972658879	1816.21145054063	1900.59682034435	1.04646230469398	0.0655203442639316	0.794317698758246	1
CDC37L1	225.536360330569	225.01860052161	225.980154452535	1.00427321976359	0.00615181826714045	0.916790940333638	1
CDC40	635.465423866535	643.036244995172	628.976148613418	0.978134830670611	-0.031894748183787	0.865534295736479	1
CDC42	5359.7337503529	5317.24525311242	5396.15246227331	1.01483986639787	0.0212520996473175	0.978414671920568	1
CDC42BPA	2917.06093963205	3000.86028712722	2845.23292749333	0.948139085214504	-0.0768293872079278	0.75929185048397	1
CDC42BPB	4404.67219887063	4407.99838773204	4401.82117984657	0.998598636537012	-0.00202315803973965	0.924067958430571	1
CDC42EP1	353.800257143317	383.282809036867	328.529498377416	0.857146448083498	-0.222386377278144	0.338461438266751	1
CDC42EP2	34.5294875088246	37.4914803344335	31.9906365154456	0.853277497449583	-0.228913092981985	0.672923182663474	1
CDC42EP3	560.345399385335	574.95162805392	547.825774812262	0.952820634087995	-0.0697234386394819	0.596478413386287	1
CDC42EP4	239.559734532297	234.126075871907	244.217156241202	1.04310105284819	0.0608789290762119	0.895111192026767	1
CDC42SE1	34.9202512958285	33.4649189788334	36.1676789961101	1.08076397910858	0.112051496849308	0.8429440440801	1
CDC42SE2	545.865492464121	552.561283564587	540.126242949436	0.977495635353001	-0.0328378342767213	0.895839499649405	1
CDC45	59.627683485681	53.0452502907831	65.2697690813077	1.2304545406707	0.29919135819393	0.59971486418975	1
CDC5L	1983.43032845888	1966.86087067579	1997.63272084438	1.01564515855055	0.0223964479599399	0.887199627619255	1
CDC6	18.9956514141344	17.4012082212472	20.3623170080378	1.17016684986132	0.226714253146677	0.712489154120884	1
CDC7	55.8823651184472	55.4040327732811	56.2923642714467	1.016033697435	0.0229482508464749	0.997254626972064	1
CDC73	1231.70207575679	1274.99328426013	1194.59532561107	0.936942445390432	-0.0939676663199284	0.587682276681357	1
CDCA2	22.4838515883327	23.6604841207484	21.4753094176906	0.907644548103665	-0.139800675221524	0.807346903640073	1
CDCA3	17.2773066537744	15.5859451583861	18.7270450783929	1.20153413142974	0.264877631027104	0.730975647764321	1
CDCA4	782.99749944614	818.839596027221	752.275702376642	0.918709483550223	-0.122319373637477	0.500818247856777	1
CDCA5	14.8973942429953	16.4413964444431	13.5739637846115	0.825596769135708	-0.276490769912306	0.736410943034077	1
CDCA7	173.655716159055	189.187838184113	160.342468709005	0.847530529700136	-0.238662757017517	0.518173616453882	1
CDCA7L	241.156552481377	272.380397095601	214.393257097756	0.787109716351973	-0.345363345807154	0.126669390281773	1
CDCA8	33.6578411748216	31.0495412993234	35.8935267823915	1.1560082783952	0.209151729289231	0.786102358617221	1
CDCP1	731.685762166514	707.354689981534	752.540966896498	1.06388064934742	0.0893363122558767	0.526379499786842	1
CDCP2	73.6357817908094	77.6568947021034	70.1891135811287	0.903836212488002	-0.145866734680541	0.776877902402082	1
CDH11	1706.91846500249	2036.32910615836	1424.56648686889	0.699575762366041	-0.515447788646743	0.00245324521392157	1
CDH13	471.732068272325	426.7450369605	510.292380825318	1.19577812658323	0.257949726180929	0.360480014984917	1
CDH17	20.7357988466127	26.0081875508133	16.2166085287264	0.623519362779254	-0.681493732664232	0.206284531138103	1
CDH18	86.6076386339949	64.2890461546492	105.737860759148	1.64472592274573	0.717847193176755	0.349031899715712	1
CDH19	14.1950614012991	20.1288799889994	9.10893118327022	0.452530453172176	-1.14391321283042	0.241852513951353	1
CDH2	3303.87203405197	3293.01708171763	3313.17627890998	1.00612180158563	0.00880496906649859	0.844352243644899	1
CDH20	31.3916258399028	29.9525490166377	32.6251202598443	1.0892268381473	0.123304435405654	0.771381815355757	1
CDH22	13.0576621514941	13.7618922732062	12.4540363328838	0.904965399062983	-0.144065462420293	0.926161181858839	1
CDH23	136.046144505313	168.287131931513	108.411012425713	0.64420262667399	-0.634413551704956	0.325340288292023	1
CDH4	49.4370399412301	56.7090767752969	43.2038655120299	0.761850976400483	-0.392419271229108	0.318735429302097	1
CDH5	650.406856305458	700.010284668631	607.889631994166	0.868401001110901	-0.203566705764222	0.269872861992384	1
CDH7	63.2132224018861	68.2333281223246	58.9102746415102	0.863365107091059	-0.211957307443473	0.703277305898143	1
CDH8	48.9341986179606	74.4257086280132	27.0843328950584	0.363910984447974	-1.45834249611381	0.00199719130548817	1
CDHR1	11.18848690238	9.78934428750462	12.3877520008445	1.26543225337948	0.339630272893346	0.624389513175345	1
CDHR2	33.2533810284043	32.0451499816996	34.2890076398654	1.07002175553702	0.0976401296042695	0.839563464535147	1
CDHR3	213.089773020493	243.615383973091	186.924963632551	0.767295400577816	-0.38214598795168	0.269746471640733	1
CDHR4	10.6022100536614	11.8509794246307	9.53183630711633	0.804307894358984	-0.314180214586297	0.699599566923051	1
CDIP1	503.778479785508	484.198761867385	520.561095143899	1.07509794766157	0.104468103692318	0.633267455006853	1
CDK1	211.409263393656	196.347949919001	224.318960657645	1.14245634217308	0.192139035188089	0.746930314222496	1
CDK12	357.376537240716	362.129767427676	353.302339937607	0.975623579489823	-0.0356034683625863	0.836027419946064	1
CDK13	1639.95988597788	1703.7357903917	1585.29482505175	0.930481612226558	-0.103950454233965	0.643675032484127	1
CDK14	225.53759418754	263.032669230289	193.398958436613	0.735265923440445	-0.443661971409424	0.0479357918885926	1
CDK15	15.9608720522451	20.8506150241959	11.7696637905729	0.564475617477706	-0.825016829750401	0.359300890213944	1
CDK16	606.997874959369	593.328824376662	618.714204030261	1.04278467286714	0.0604412830176803	0.730544755501049	1
CDK17	1891.22443203525	1854.97498935938	1922.29538290028	1.03629180658881	0.051430304801096	0.666895244532187	1
CDK18	141.782403956954	151.324557900647	133.60341486236	0.882893145143548	-0.179689253049751	0.647730060118338	1
CDK19	887.689501473533	873.434854157983	899.907770601148	1.03030897647047	0.0430770480651331	0.705856214429769	1
CDK2	99.2194897260707	107.889303886588	91.7882204456271	0.850762931440486	-0.233170919830461	0.444101687490721	1
CDK2AP1	533.161425810527	504.634197251727	557.613336003783	1.10498523294811	0.144027089530839	0.471483797761822	1
CDK2AP2	550.603044269479	534.039111197037	564.800701188715	1.0576017549028	0.0807964758571274	0.954939040601741	1
CDK3	153.420242663788	158.771983024263	148.833036640524	0.937401132149237	-0.0932615576497899	0.588699334205167	1
CDK5	555.906753244926	533.411143975225	575.188704047527	1.07832149842419	0.108787377563003	0.671270184444645	1
CDK5R1	530.121630937166	502.739156068794	553.592323681485	1.10115219194451	0.139013879792008	0.554984138322143	1
CDK5R2	1121.92281179946	913.608977873318	1300.4775265933	1.42345090524452	0.509392735453424	0.0639080634092812	1
CDK5RAP1	400.194263026244	436.142847377532	369.38119072514	0.846927085807274	-0.239690325415243	0.353447400606286	1
CDK5RAP2	847.650231701262	906.970945705157	796.80390541221	0.878532999524816	-0.186831617012664	0.343050331384012	1
CDK5RAP3	509.109993725002	483.763679800908	530.83540565994	1.09730314164636	0.133962140631063	0.490283016862073	1
CDK6	615.74588954936	677.946188573917	562.43134752831	0.82961060480538	-0.269493758833686	0.223967533096561	1
CDK7	298.328863820443	289.774233413969	305.661404168849	1.05482602979466	0.0770050779384777	0.823063672235783	1
CDK8	410.900072103078	419.178199048653	403.804534721157	0.963324275063952	-0.053906573789413	0.760608273994549	1
CDK9	509.619651430743	475.94362466035	538.484817233938	1.13140462301227	0.178114971076872	0.617625800489346	1
CDKAL1	1793.3355625098	1724.87926772249	1852.0123866132	1.0737055174062	0.102598363124565	0.583352844293104	1
CDKL1	180.881388809513	196.593275546494	167.414057320672	0.851575705503106	-0.231793302976614	0.289103156593573	1
CDKL2	696.866420456561	694.00795918992	699.316530113682	1.00764914991747	0.0109933989720351	0.948336914775191	1
CDKL5	592.708394164717	553.719829840234	626.127163585703	1.13076528930951	0.177299503076889	0.304678455703994	1
CDKN1A	72.5435499233821	75.0676784896847	70.3800111522656	0.937554118740155	-0.0930261248346073	0.563918998303421	1
CDKN1B	891.822040696009	930.815433916441	858.399132221353	0.922201223726606	-0.116846514733776	0.554412444108373	1
CDKN1C	445.06702478981	566.470089287854	341.007255220059	0.601986339029411	-0.732197346836182	0.236480042735644	1
CDKN2AIP	499.965358668225	481.184769328319	516.063006673858	1.07248408422034	0.100956238133432	0.549371266671656	1
CDKN2C	469.364764377088	461.397086533918	476.194202528377	1.03207024150416	0.0455411622545753	0.833360197723741	1
CDKN3	12.8267732015198	12.5299396187391	13.0812019867604	1.04399561249257	0.0621156488345064	1	1
CDO1	1044.36464734256	1134.00347819329	967.531363756215	0.853199643882663	-0.229044731375806	0.131838921817261	1
CDON	593.109166328116	585.846651062944	599.334179412549	1.02302228462881	0.032837571841113	0.732162403473565	1
CDR2	378.149900822719	396.973899111922	362.015045146259	0.911936643583193	-0.132994497650185	0.561292570792282	1
CDR2L	860.93832548406	866.235268192636	856.39808887671	0.988643755712636	-0.0164773357365211	0.914735471660811	1
CDS1	853.049980786704	864.413795011102	843.309568594362	0.97558550483745	-0.035659772028462	0.940141483865781	1
CDS2	1021.49089223441	1053.96358622059	993.657154531972	0.942781294840675	-0.0850049596640468	0.650635917398976	1
CDT1	29.8518248872964	29.7989733861358	29.8971261740055	1.00329383118666	0.0047441849285994	1	1
CDV3	3287.65791309148	3304.03618586251	3273.61939357344	0.990794049889883	-0.0133428902313603	0.969178959654411	1
CDYL	461.509501140863	464.555233967672	458.898873003598	0.987824136829189	-0.017673874441563	0.942457467474963	1
CDYL2	556.664224673551	583.681685518694	533.506401092	0.914036561928262	-0.129676219912981	0.577497800048719	1
CEBPA	126.753020674698	115.228567811219	136.631123129109	1.18574000982946	0.245787713384581	0.393655803558311	1
CEBPB	495.524006773363	524.032502507658	471.088153286825	0.898967432425513	-0.15365924380757	0.402682104317093	1
CEBPD	2472.77589210288	2873.92513691019	2128.93368226805	0.740775622484343	-0.432891471855653	0.270968089529411	1
CEBPG	960.996705668601	950.940436815548	969.616364685503	1.01963942971286	0.0280590689310808	0.826789151213407	1
CEBPZ	1411.70838227017	1454.03324982991	1375.42992436181	0.945941177426792	-0.0801776213366177	0.653886239337544	1
CELF1	988.207503354698	1019.2976481307	961.55880783241	0.943354288706367	-0.0841283997378832	0.608373579510129	1
CELF2	908.240875661803	1016.14805197978	815.749010246391	0.802785586861137	-0.316913379968877	0.0899253409818762	1
CELF3	497.005385548881	549.503237698768	452.007226563263	0.822574273549683	-0.281782143402445	0.321552664872092	1
CELF4	1011.95354631426	955.270715169527	1060.53883015261	1.11019715491268	0.150815901041691	0.315849898068841	1
CELF5	634.780539244467	602.844061004716	662.154663449967	1.09838465082729	0.135383370064074	0.481617499283351	1
CELF6	779.899311546646	733.104640948632	820.009029202086	1.11854295198705	0.161620656869927	0.319395247619302	1
CELSR1	297.524226634434	312.434523321699	284.743972331064	0.911371666945642	-0.133888574657999	0.725007251265512	1
CELSR2	656.346273829959	706.842740828349	613.06358783134	0.86732670850222	-0.205352558243652	0.356745078125105	1
CELSR3	569.111199445953	538.023683122894	595.757642008575	1.10730746749022	0.147055872736189	0.328974600118756	1
CEMIP2	1108.37544033812	1113.78555516877	1103.7381990547	0.990979092817779	-0.0130734744143336	0.999549550019443	1
CEND1	1259.23192921838	1300.92120782432	1223.49826184185	0.94048606055708	-0.0885215339291164	0.512966746263441	1
CENPA	19.6204364989508	19.9234093426181	19.3607454900932	0.97175865621948	-0.0413300410449937	0.941462372339828	1
CENPC	198.545457830447	192.319773555139	203.881758637854	1.06011854563358	0.0842256002932445	0.715835556615544	1
CENPE	143.397564647223	150.613271247825	137.212673275277	0.911026446331558	-0.134435160028429	0.78378481981445	1
CENPF	168.322202376672	180.969825535026	157.481382526655	0.870207959039971	-0.200567882864142	0.572477285114239	1
CENPI	63.774385539665	63.502811424279	64.007163352853	1.00794219842023	0.0114129082391257	0.988410876820582	1
CENPJ	51.0238797479728	54.8226012247604	47.7678327678691	0.871316422437375	-0.198731359781946	0.674917453420876	1
CENPK	49.7849649775959	50.6003534295263	49.086060590227	0.970073473075473	-0.0438340741573423	0.872294330045781	1
CENPL	34.0659307715948	32.6056770090367	35.3175768537875	1.08317262800583	0.115263187286997	0.89316011851258	1
CENPM	30.719227109821	30.5475830463778	30.8663505927722	1.01043511514186	0.01497668236233	1	1
CENPN	37.4847198875508	41.3102531002642	34.2056914195107	0.828019410495743	-0.272263506996436	0.564900623685191	1
CENPP	41.1840714536825	43.9529204873869	38.8107722819358	0.883007814988615	-0.179501888502379	0.609160545829323	1
CENPQ	37.8942262969755	36.8501613778207	38.7891390848224	1.05261788916259	0.0739818186463873	0.837283653884001	1
CENPS	201.416995171127	211.495594683362	192.778195589211	0.911499815766032	-0.133685730223018	0.505588172318344	1
CENPU	42.4821357831206	41.2066041364951	43.5754486230854	1.05748701054675	0.0806399423666113	0.822434921606018	1
CENPV	224.650936018509	222.311969622588	226.65576435787	1.01953918514894	0.0279172252158691	0.967796275869059	1
CENPW	75.2426535939489	76.2965500152824	74.3393138042345	0.97434698933758	-0.0374924512779689	0.971484742243435	1
CENPX	572.05198837108	574.233979618456	570.181710159044	0.992943173683131	-0.0102169404685026	0.841284866595286	1
CEP104	1119.56426538834	1101.58526339677	1134.97483852398	1.03031047730636	0.0430791496161819	0.766210539840127	1
CEP112	319.612603717169	311.069141553015	326.935571286445	1.05100611926409	0.0717710691157424	0.705506513111676	1
CEP120	489.904196754796	489.894181838094	489.912780969111	1.00003796560912	5.47717562843118e-05	0.987385085939047	1
CEP126	75.0968001042505	60.9370850860228	87.2336986913028	1.43153711025327	0.51756507032637	0.134054040229738	1
CEP128	151.294562288991	165.712148969594	138.936630848474	0.838421514127897	-0.25425235758333	0.410727975606725	1
CEP131	388.126911738354	406.879919364863	372.052905201347	0.914404686724575	-0.129095296871964	0.61919744355803	1
CEP135	638.40449435909	683.830203817119	599.468171966494	0.876633071514363	-0.189954988452617	0.565675490968364	1
CEP152	167.613719752745	168.770407092838	166.622273461237	0.987271858446016	-0.0184806902188881	0.968687524791791	1
CEP162	963.818338081791	961.387705508539	965.901737430293	1.00469532936181	0.00675807507816145	0.894644155657233	1
CEP164	543.235784856473	583.417554939085	508.794267642805	0.872092831858529	-0.197446380832927	0.425006397731527	1
CEP170	1615.08296305544	1660.29953837554	1576.32589849535	0.949422596381399	-0.0748777083816082	0.698714111138414	1
CEP170B	2308.32616317495	2262.5048494156	2347.60157496867	1.03761173178261	0.0532666966614895	0.627253049196094	1
CEP19	178.136552687751	168.345037105323	186.529280329831	1.10801769708917	0.147980924075634	0.699887422652258	1
CEP192	363.287145777967	366.585012846095	360.460402576713	0.983292796882689	-0.0243070204247425	0.932907711255155	1
CEP20	564.403765180907	547.276052027273	579.084662169736	1.05812169201381	0.0815055578572591	0.765918277486383	1
CEP250	1054.22486248585	1088.5618714376	1024.7931405272	0.941419286690443	-0.0870906853192622	0.765013686799985	1
CEP290	554.829052853979	602.683495221762	513.810959395879	0.852538626774271	-0.230162893720362	0.339597261111199	1
CEP295	657.835673126466	671.928548686357	645.756065503702	0.961048710857987	-0.0573185388807621	0.672865088375978	1
CEP350	1607.87813038149	1660.96453606216	1562.37549694092	0.940643501422989	-0.0882800416240662	0.712912880394754	1
CEP41	118.586993108938	103.76705858363	131.289794130632	1.26523576867914	0.339406247062303	0.254409255480266	1
CEP43	742.624205810216	715.373013246653	765.9823708647	1.07074541068912	0.0986154937218452	0.693947659858503	1
CEP44	195.109771679307	167.285584231337	218.959075206138	1.30889386681008	0.388348119411133	0.114478045971364	1
CEP55	16.4492749227857	15.0823217073833	17.6209491074164	1.16831807789847	0.224433105497123	0.764017915516228	1
CEP57	368.154487061417	348.925347452097	384.636606726549	1.102346417465	0.140577668756927	0.45864566559449	1
CEP57L1	39.3494130484131	33.3960911359114	44.452260401986	1.33106177669355	0.412577530574509	0.398749924665187	1
CEP63	612.453043113583	630.317966531363	597.140251612629	0.947363526536756	-0.0780099656084081	0.724639218084944	1
CEP68	245.457764754613	223.475993377904	264.299283077507	1.18267416147277	0.242052651549165	0.318270296872431	1
CEP76	383.400259909954	358.611521291252	404.647750154556	1.12837353551147	0.17424473495486	0.388519690492442	1
CEP78	387.337314074078	387.470976787536	387.222746033971	0.999359356523624	-0.00092454935123271	0.942177417498575	1
CEP83	268.631010897891	264.270531987451	272.368564249697	1.03064296348649	0.0435446391880537	0.987395977280973	1
CEP85	255.29827653239	253.099867727743	257.182626936372	1.01613102071243	0.0230864363080831	0.903637655005768	1
CEP85L	465.684290475298	484.002235684981	449.983194581284	0.929713049660706	-0.105142589109069	0.712620150562953	1
CEP89	789.839270415055	806.778355922734	775.320054265616	0.961007504197188	-0.0573803983047791	0.778154669401886	1
CEP95	635.560587781742	608.280873064423	658.943200396587	1.083287720485	0.115416472667199	0.634474958029561	1
CEP97	262.030683158999	275.210049247595	250.734083654488	0.911064419122695	-0.134375027837979	0.625579123639379	1
CEPT1	1224.9545214802	1182.68698206887	1261.18384097562	1.0663716267253	0.0927102998237834	0.672613050942415	1
CER1	17.6707977156925	19.7733136684796	15.8686411847322	0.802528167548782	-0.3173760653069	0.639398377267675	1
CERCAM	73.4861773908566	78.470233285809	69.2141294808974	0.882043121100476	-0.181078907271096	0.66577258213595	1
CERK	1300.34611852101	1391.628359343	1222.10419781644	0.878182878073427	-0.187406688365701	0.248403768165756	1
CERKL	562.409336151331	543.932804453507	578.246363320894	1.06308418721291	0.0882558505522552	0.58869470298333	1
CERS1	44.1352558732033	43.0656364294598	45.0520725392692	1.04612578088944	0.065056324391607	0.844166927269161	1
CERS2	699.720529301077	676.290712343496	719.803229550433	1.06433995974328	0.0899590342028381	0.66212564944556	1
CERS3	167.988617735076	190.523946459856	148.672621685266	0.780335618948518	-0.357833340588792	0.221497393328036	1
CERS5	398.504293899379	392.147775052747	403.952738625063	1.03010335471297	0.0427890964873453	0.889785722274856	1
CERS6	208.738625124261	206.11799901135	210.984876078185	1.02361209156978	0.0336690946399759	0.808954510344347	1
CERT1	1339.09740160136	1351.3601158571	1328.58650366787	0.983147636279927	-0.0245200169422934	0.983183410470527	1
CES2	344.485239892218	394.87665240555	301.292600595076	0.76300434264632	-0.390236826691933	0.0850145656079887	1
CETN2	367.257291928458	346.607100368094	384.957456123056	1.11064503789517	0.151397805121669	0.525520345846631	1
CETP	615.073352345514	549.808555855323	671.014606479963	1.220451372271	0.287414813446723	0.631873225529066	1
CFAP100	546.062606435939	531.349673000823	558.673692237466	1.05142379985355	0.0723442969960576	0.799778032526247	1
CFAP20	1244.80298547099	1178.29184283045	1301.81253630575	1.10483030518024	0.143824797964944	0.653792293254883	1
CFAP206	972.969795252062	1010.52702229818	940.777886355392	0.930977465813672	-0.103181846923178	0.532301956804837	1
CFAP221	389.848560303131	386.122871973167	393.0420074431	1.01791951726292	0.0256234979206904	0.96457906913847	1
CFAP251	304.543201717665	290.360664643924	316.699662066585	1.0907113139962	0.125269304247894	0.498092774810317	1
CFAP298	454.592606145613	420.924818030873	483.450710243962	1.14854408562933	0.199806234076001	0.318501511943849	1
CFAP300	123.714946882008	107.802605513006	137.354096626866	1.27412594503845	0.349507892430733	0.282597576208916	1
CFAP36	1529.63898844304	1474.48205309466	1576.91636159878	1.06947138372361	0.0968978802473622	0.681521199143405	1
CFAP410	468.290164218948	487.305999686439	451.990876675385	0.927529882591684	-0.108534332536828	0.455756716321137	1
CFAP43	333.575752754003	332.523527556497	334.477660066151	1.00587667442365	0.00845343426472819	0.897229824500405	1
CFAP44	536.978486985065	542.702485519528	532.072202526954	0.98041231931636	-0.0285394824645804	0.978844075898955	1
CFAP45	29.4075352465689	23.8846532531853	34.1414340980405	1.42942975709673	0.515439726944817	0.297273536848878	1
CFAP46	806.730396790839	793.893776723081	817.733213991773	1.03002849747367	0.0426842525494698	0.772164874456027	1
CFAP47	110.964218547629	121.195079346066	102.194909291826	0.843226555428157	-0.246007792924995	0.529690991385576	1
CFAP53	52.0927888921712	57.4234426426203	47.523657106072	0.827600278197175	-0.272993964728569	0.521873796902206	1
CFAP54	60.136784670816	50.4314745127075	68.4556219491948	1.35739877944567	0.440844620986298	0.213409747177408	1
CFAP57	64.5603833929901	63.251919215224	65.6819241167896	1.03841788410083	0.05438713540789	0.749566844352553	1
CFAP58	102.165881759105	99.4336668020387	104.507780293733	1.05103013551533	0.0718040353659641	0.744803592918783	1
CFAP61	427.244616770509	433.549759369107	421.840208828854	0.972991449569035	-0.0395009679062086	0.800421241705171	1
CFAP65	1079.26136852298	1058.75708994277	1096.83646444888	1.03596611051565	0.0509768090179901	0.61141180367834	1
CFAP69	353.014823018482	385.922924678147	324.807878738769	0.841639244441497	-0.2487261178699	0.279307096325123	1
CFAP70	86.7945461696109	97.4217657556001	77.6855008101916	0.797414214448541	-0.32659877230652	0.350043417928247	1
CFAP73	32.3605411950952	29.6057737434463	34.7217704393656	1.17280401925155	0.229961952772917	0.546321268050075	1
CFAP74	141.838548430498	132.735508704011	149.641153910344	1.12736339636164	0.172952631413105	0.634341741112879	1
CFAP91	572.719135840519	562.995823538291	581.053403528143	1.03207409226655	0.0455465450911518	0.709330018441475	1
CFAP97	815.216901942628	811.315955459142	818.560570357045	1.00892946188123	0.0128253136400513	0.896631726965458	1
CFAP99	36.6074456465285	39.8252626366314	33.8493167978689	0.849945852377989	-0.234557160688848	0.572294402583897	1
CFB	9.43985334559963	13.9708605604253	5.55613287574909	0.397694390529367	-1.33026788178255	0.193554056027706	1
CFDP1	1369.29320874628	1305.09640261081	1424.31904257669	1.09135159650075	0.126115963999218	0.499402559855076	1
CFH	2572.64608244639	3071.56989209006	2144.99710275182	0.6983390181925	-0.518000512426966	0.0354593328246694	1
CFI	33.764897891775	33.0690919194347	34.3613030109239	1.0390760984498	0.0553013162592876	0.939109184122779	1
CFL2	1505.68848020968	1523.40082485272	1490.50647051564	0.978407288613449	-0.0314929436719903	0.865923479780535	1
CFLAR	1065.987337437	1113.55865587996	1025.21192162875	0.920662702602408	-0.119255392871927	0.518612499520408	1
CFTR	12.5111557173116	17.7020232717946	8.0618406706119	0.455419165754751	-1.13473308809111	0.154164979965287	1
CGA	101045.796848878	86089.601922241	113865.39250028	1.32263815789423	0.40341842880312	0.136057034278876	1
CGAS	37.8580705094286	35.2547324960523	40.0895030923225	1.13713820114254	0.185407601623857	0.756157208555956	1
CGGBP1	1097.63723047936	1195.92705633132	1013.38880832054	0.847366737758453	-0.238941596127446	0.174084938887817	1
CGN	42.1097916060191	45.2736264112818	39.3979332015081	0.870218189362681	-0.200550922379086	0.738278831098981	1
CGNL1	1313.74400953081	1275.19534091816	1346.78572548451	1.05614071998946	0.078802071917432	0.498488009175712	1
CGREF1	36.7044941766878	39.8992189063399	33.9661586941288	0.851298838051481	-0.232262433605731	0.777627193657393	1
CGRRF1	383.880465370506	352.219158394272	411.018728492992	1.1669402946926	0.222730748916377	0.536528482725122	1
CH25H	172.980171977493	218.971726149387	133.558839830155	0.609936461564167	-0.713269133130973	0.00866404993026059	1
CHAC1	194.495455121565	219.055193352169	173.444250923906	0.791783332180874	-0.336822397351502	0.222558111287455	1
CHAC2	577.547018878054	578.161568869632	577.020261742415	0.998025971996982	-0.0028507350525824	0.980693116352785	1
CHAF1A	119.932202281901	102.795830993159	134.620520529395	1.30959124731774	0.389116584672494	0.157489635783827	1
CHAMP1	840.231410967539	855.161682839756	827.434035077068	0.967576134058519	-0.0475529102119939	0.833007528379143	1
CHCHD1	297.818266347627	293.132692316249	301.834472660236	1.02968546522474	0.0422037091944769	0.889418305890271	1
CHCHD2	3168.27466006421	2939.46695915758	3364.3955465556	1.14455974273642	0.194792769403055	0.37218240875679	1
CHCHD3	2841.32926052793	2706.49978962444	2956.89737844521	1.09251712849958	0.127655898497213	0.572155070249436	1
CHCHD4	413.350109330404	410.345505172468	415.92548432292	1.01359824606366	0.0194859331455742	0.946786938402056	1
CHCHD6	429.297332353192	370.048236914066	480.082271301014	1.29735051652874	0.375568317784276	0.229621328574708	1
CHCHD7	486.16415218702	480.108491246083	491.354718707824	1.02342434609426	0.033404458933201	0.872050898173553	1
CHD1	1127.46268378987	1166.19341657138	1094.26491283428	0.938321977542487	-0.0918450381409879	0.662405497438257	1
CHD1L	92.7086867129348	96.4093590244191	89.5366818745197	0.928713589433173	-0.106694349531042	0.756588361858513	1
CHD2	1926.12061856622	1989.35709844195	1871.91792152988	0.940966266436506	-0.087785091505401	0.615951235055783	1
CHD3	3698.31693606353	3914.09135457849	3513.36743447928	0.897620192326256	-0.155822964572018	0.461086312507092	1
CHD4	5701.81222333553	5708.65317761992	5695.94854823462	0.997774496192009	-0.00321430135536716	0.919325009247066	1
CHD5	917.114986654299	953.609907947715	885.833625545656	0.928926616809256	-0.106363463561452	0.703413089758266	1
CHD6	2510.59466778454	2507.43429627493	2513.30355764993	1.00234074383673	0.00337303336000668	0.846285442051338	1
CHD7	1649.62969518829	1690.0540331809	1614.98026262319	0.955579070796678	-0.0655528388207234	0.708020739632521	1
CHD8	1277.13183813676	1344.37246324389	1219.49701661637	0.907112463218562	-0.140646668643539	0.69876753739229	1
CHD9	3618.89833404803	3735.33649324205	3519.09419759601	0.942109018548326	-0.0860340802524611	0.717261461020779	1
CHDH	73.1727280869791	81.3637821662929	66.1518245904244	0.813037727956426	-0.298605794650105	0.513689675070191	1
CHEK1	44.1994995867642	43.5701100477633	44.7389763344793	1.02682725119204	0.0381934895319171	0.983479574957889	1
CHEK2	34.265625807449	32.4808417161947	35.7954407428099	1.10204781808233	0.140186824102847	0.797381865343349	1
CHERP	1271.75533818837	1235.16341234323	1303.11984605563	1.05501817252139	0.0772678493406981	0.594547412243684	1
CHFR	1098.69393990503	1126.41214103557	1074.93548179314	0.954300333450683	-0.0674847181836113	0.765991238024059	1
CHGA	538361.580900781	456348.587507512	608658.432380725	1.33375767788633	0.415496576066868	0.0400711866632847	1
CHGB	2084.22964387114	2286.92911191839	1910.48724268779	0.835394167983272	-0.259471023030157	0.68537358999373	1
CHIC1	586.147572335491	601.919211613713	572.629024382728	0.951338673586345	-0.0719690674475153	0.690149916953931	1
CHIC2	813.927897659356	847.051322742316	785.53639044539	0.927377561848587	-0.108771274150107	0.631490790375108	1
CHID1	637.040110658068	607.80715059571	662.096933568661	1.08932073753943	0.123428801004985	0.635746474411832	1
CHKA	3823.65248699738	4037.07413465475	3640.71964614821	0.901821349995985	-0.149086429701544	0.389206704054601	1
CHKB	44.2910597091438	43.2348983790002	45.1963408492669	1.04536711184267	0.0640096766853204	0.95981090606724	1
CHL1	535.746495767828	581.568406176	496.470572560823	0.853675280996224	-0.228240689658681	0.493344734759141	1
CHM	1597.82209582709	1612.39635295574	1585.32987543111	0.983213508592338	-0.0244233575277895	0.890843320915265	1
CHMP1B	2095.20432831115	2038.29658300856	2143.98239571338	1.05185006617085	0.0729290732540858	0.6730269748771	1
CHMP2A	54.3033211452751	57.0006005187262	51.9913673966028	0.912119643011871	-0.132705019336313	0.714304412887213	1
CHMP2B	1082.56208889775	1043.74376816491	1115.83493524019	1.06906979401853	0.0963560422048398	0.754009498034151	1
CHMP3	1999.13245167954	1922.41200418372	2064.89283524739	1.07411565822186	0.103149347661566	0.663233993695	1
CHMP4B	2809.40428363169	2748.48487120363	2861.62092285574	1.04116306145159	0.0581960335988657	0.782214147450727	1
CHMP4C	262.114023892706	256.837424994722	266.63682294812	1.03815408892843	0.0540205928617864	0.67161503132308	1
CHMP5	1975.2895415362	1873.43606023644	2062.59252550741	1.10096766539612	0.138772098640983	0.526363762887496	1
CHMP6	426.205856920015	400.369163914346	448.351593782017	1.11984546811386	0.163299662847676	0.60599083094921	1
CHMP7	675.877853209702	659.847483692542	689.618169938696	1.04511752637072	0.0636651864960242	0.755197889960055	1
CHN1	2270.52356741864	2172.32970795222	2354.68973267557	1.08394675267561	0.116293888114637	0.467416569045774	1
CHN2	400.206808791451	464.614171403414	345.000497981198	0.742552679654795	-0.429434714791104	0.0397704249678294	1
CHORDC1	909.942240643426	971.750516918642	856.963718121812	0.881876266800648	-0.181351844768445	0.592057747512589	1
CHP1	2562.15389799859	2457.54745310791	2651.81656504773	1.07904999421034	0.109761708874527	0.516671942089069	1
CHPF	532.910052949356	533.824401851427	532.126325319009	0.996819035385927	-0.0045964763702852	0.98510788302413	1
CHPF2	1382.25129368949	1384.6606191733	1380.18615756052	0.996768549960313	-0.00466954571895253	0.912143915098324	1
CHPT1	212.789933119894	203.829754938051	220.470085847187	1.08163837960848	0.113218248567485	0.619565637956713	1
CHRAC1	554.729743424456	554.863683985148	554.614937229576	0.99955169753806	-0.000646908754890091	0.851564966051252	1
CHRD	28.2923174510743	32.2794529259503	24.8747727583234	0.77060701169213	-0.375932781862333	0.485282768098131	1
CHRDL1	287.476284400038	335.820348799912	246.038514914433	0.732649214955783	-0.448805479033568	0.278276944846284	1
CHRM2	53.8028424139434	62.0396340982141	46.742735255997	0.753433445174728	-0.408448018442033	0.598713807091038	1
CHRM3	57.2823994196413	55.90743349265	58.4609416427766	1.04567385749271	0.0644329495315145	0.829811734308014	1
CHRM4	17.2495528349099	16.5092791764719	17.884073113571	1.08327401350499	0.115398217944258	0.871671243897967	1
CHRNA3	138.674353522012	147.959328182046	130.715803813411	0.883457673263972	-0.178767078429602	0.665476011058757	1
CHRNA4	259.132041842887	292.259870684425	230.736759978711	0.789491761008323	-0.341003884424973	0.206802036831989	1
CHRNA5	329.10106267105	334.149210028166	324.774079222092	0.971943280053592	-0.0410559703289722	0.969312208581651	1
CHRNA7	1462.87342193095	1420.85997774266	1498.88494552091	1.05491390355171	0.0771252586598941	0.720346320273302	1
CHRNA9	45.9790090201216	61.3510618545922	32.8029637334325	0.534676381171342	-0.90326214644628	0.0316553292723842	1
CHRNB1	309.052800745112	359.044743535774	266.202564067401	0.741418914662032	-0.431639174036967	0.707831177369917	1
CHRNB2	1189.32959093396	1101.12443429023	1264.93401091429	1.14876572667252	0.200084612232177	0.573778629582853	1
CHRNB3	30.6185016619804	28.7295410273571	32.2376107773718	1.12210671053444	0.166209880437239	0.8155875612628	1
CHRNB4	42.4192503126724	39.7580702315656	44.7002618107639	1.12430662631292	0.169035547954904	0.740549648904162	1
CHST1	620.889967958659	586.341531124321	650.502913816662	1.10942663837799	0.14981427145786	0.465221962791243	1
CHST10	1188.96561949924	1110.01606842746	1256.63666327504	1.13208871386457	0.178987016506908	0.379874575105224	1
CHST11	170.035930948484	174.398451670793	166.29662747222	0.95354417358093	-0.0686283209744189	0.77649438268374	1
CHST12	284.392654239082	283.693039499401	284.992324015951	1.00457989564652	0.00659230819196027	0.838646263532771	1
CHST13	323.93180652737	296.16385664861	347.73290642345	1.17412337331906	0.231584010427467	0.602211539793652	1
CHST14	451.298059825511	389.172988801713	504.548120703051	1.29646233223068	0.374580290345895	0.0561739473242008	1
CHST15	714.406147805941	831.810204295493	613.774099386326	0.737877578583165	-0.438546616571092	0.0154194764489209	1
CHST2	3645.26080212493	3438.68093923337	3822.32925603198	1.11156845417712	0.152596797182591	0.668307577643697	1
CHST3	49.9674343147307	52.0591833644643	48.1745065578162	0.925379605372378	-0.111882791480546	0.77071247803584	1
CHST4	68.9105480143611	68.5022207780513	69.2605427883409	1.01107003541895	0.015882934186606	0.920914431941901	1
CHST7	82.4336187156147	86.9868472712663	78.530851382199	0.902789948660887	-0.147537738716736	0.6564282075738	1
CHST9	114.02812193354	110.723643899933	116.860531676631	1.05542526926086	0.0778244304296356	0.86337341894584	1
CHSY1	772.791083619822	767.484596507977	777.339501144261	1.01284052433251	0.0184070340928842	0.950279053011707	1
CHSY3	54.3949060968106	56.1979923128744	52.8494036258988	0.940414442773456	-0.0886313989869862	0.864559750989766	1
CHTF18	255.776449874777	257.578872546516	254.231516156144	0.987004538232196	-0.0188713767000856	0.862882410165005	1
CHTF8	44.390180299984	38.8771195653542	49.1156609296666	1.26335648007824	0.337261780436294	0.455943844176772	1
CHTOP	1076.47422140579	1006.2506280408	1136.66587286149	1.12960513135243	0.175818547333527	0.451306988595249	1
CHUK	975.065492356069	948.000013411079	998.264474308917	1.05302158247549	0.0745350057950298	0.761506095764428	1
CHURC1	618.328262914534	598.413249429034	635.398274473533	1.06180515735537	0.086519053988999	0.795504453230915	1
CIAO1	342.368324287689	296.526723249811	381.661125177299	1.28710532728534	0.364130117998877	0.14563096623034	1
CIAO2A	685.283055825456	669.822649797416	698.534832420918	1.04286535045088	0.0605528963264597	0.831442586266809	1
CIAO2B	575.696062964236	517.898822311632	625.236554952182	1.20725618212733	0.271731851294048	0.351553415425838	1
CIAO3	207.171637876813	198.572162746553	214.542616559893	1.08042644846309	0.11160086206383	0.744789055950553	1
CIAPIN1	1240.84087272113	1197.68272793115	1277.83356825541	1.06692159655898	0.0934541626557651	0.738586068798523	1
CIB1	677.364062419208	664.829254464402	688.108183523328	1.03501489879184	0.0496515351240206	0.94265675541828	1
CIB2	70.176598842301	61.3604126963581	77.7333298245378	1.26683192646049	0.341225131466592	0.361397124897911	1
CIB3	899.872251496158	874.365229632044	921.735413093969	1.05417665508252	0.076116648812039	0.646763565347225	1
CIBAR1	1835.90167490725	1769.92032680262	1892.4571161398	1.06923294087398	0.0965761898536259	0.617557361850611	1
CIC	823.39990935361	870.390151456221	783.122558979943	0.89973738520562	-0.152424124943668	0.590115418084897	1
CIDEA	50.4929761940714	50.3801855406979	50.589653896963	1.00415775277556	0.00598593389921259	0.93497587052898	1
CIDEC	36.1277721506115	34.563542638862	37.4685403035396	1.08404802988601	0.1164286782262	0.911324015050947	1
CIITA	309.694366407686	361.977659624681	264.880115078833	0.731758184616905	-0.450561117813043	0.0306815023106564	1
CILK1	1093.47464762023	1010.2434717021	1164.81565555006	1.15300488266213	0.205398622423792	0.189159077867587	1
CILP	935.217183252131	857.381007052598	1001.93390570887	1.16859820484384	0.224778978183991	0.616554023674055	1
CINP	223.548605077241	213.364245952402	232.278055755674	1.08864563844259	0.122534423423161	0.724632286764482	1
CIP2A	66.6704170487915	68.0307396955035	65.5044262087527	0.962865118061948	-0.0545943810680654	0.912918144352337	1
CIPC	882.220745287853	827.25735688792	929.332221059224	1.12338949097449	0.167858212043849	0.284950166312857	1
CIR1	752.546668935398	723.822537011066	777.167353441969	1.07369875031963	0.102589270433098	0.62298801600664	1
CIRBP	12135.6384959545	12117.9342027389	12150.8136044249	1.00271328438791	0.00390914102029243	0.962734285494306	1
CISD1	2236.842054552	2205.78099833381	2263.46581702473	1.02615165274091	0.0372439594920407	0.841133161124625	1
CISD2	692.815895679145	674.108425037925	708.850870514476	1.05153836413571	0.0725014860551119	0.901251280116249	1
CISD3	25.9285007696383	26.0094419845292	25.8591225854462	0.994220583464558	-0.00836212301415971	1	1
CISH	1863.22063863818	2076.15990579578	1680.70126678881	0.809523997692564	-0.304854246183007	0.0343081671976804	1
CIT	1336.64490933061	1373.59151241483	1304.97639240127	0.95004692487293	-0.0739293218547654	0.800151872750968	1
CITED2	283.620230074252	297.88807301714	271.39065040892	0.911049065040295	-0.134399341645794	0.485663492861371	1
CITED4	161.456120056533	126.045695853052	191.807912230945	1.52173313759607	0.605715379325627	0.362235366881992	1
CIZ1	1819.30750268433	1784.41478294478	1849.21554817538	1.0363148556322	0.0514623926460301	0.783004003189645	1
CKAP2	305.552198671251	316.473285953589	296.191266714961	0.935912381427348	-0.0955546214858113	0.893670503897216	1
CKAP4	1998.31595645269	2003.79524179386	1993.61942616025	0.994921728816711	-0.00734506258752147	0.907487851830691	1
CKAP5	2728.10334894049	2763.77824097336	2697.52487005517	0.976027971442868	-0.0350056011118425	0.907736326496759	1
CKB	5348.91294444003	5845.40878324524	4923.34508260699	0.842258474158186	-0.247665056177328	0.204930690593838	1
CKMT1A	696.561420390223	655.67765103948	731.604651262288	1.11579928048857	0.158077526192204	0.473852644317536	1
CKS1B	226.625492730017	208.943907270424	241.781137409668	1.15715811275964	0.210586006112885	0.598740037936609	1
CKS2	77.5733484252911	75.8210656631949	79.0753050785165	1.04291999046515	0.0606284830861225	0.950700398801081	1
CLASP1	1880.41703389494	1795.74120634922	1952.99631464842	1.08757114206835	0.12110977608985	0.412131905887019	1
CLASP2	2240.6403697263	2264.25811836295	2220.39658518059	0.980628739794881	-0.0282210508326404	0.935687967990037	1
CLASRP	510.205183710136	514.216870290767	506.766595212452	0.985511414524183	-0.0210555137433452	0.990828515223721	1
CLBA1	26.2375912574481	27.045506967851	25.5450920771027	0.944522582160069	-0.0823428051229704	0.878213798627538	1
CLCC1	609.319523276024	620.285760654618	599.91989123723	0.967166956410712	-0.0481631396269918	0.772109554612601	1
CLCN1	364.127763182433	332.644585938931	391.113343676863	1.17576945547722	0.233605204692838	0.36053730338984	1
CLCN2	271.248119449966	257.747650701069	282.819949806164	1.09727459799109	0.133924611962875	0.562945640100505	1
CLCN3	4555.96589767451	4556.80628393922	4555.24556659047	0.999657497542906	-0.000494211235454775	0.892959598565873	1
CLCN4	1261.52646551515	1290.14894866368	1236.9929085307	0.95879852462924	-0.0607004058749899	0.613550938685934	1
CLCN6	547.518196471261	561.361950490791	535.652121597378	0.954200976979406	-0.067634931429719	0.713965074072242	1
CLCN7	1255.90950589724	1229.36723751323	1278.66002165496	1.0400960613213	0.0567167791277518	0.788658204414309	1
CLDN1	6323.21317068144	6125.5666152387	6492.62450391808	1.05992227523349	0.0839584749332863	0.523188291546417	1
CLDN10	74.3262220412705	71.6143219130899	76.6507078654254	1.07032651874366	0.0980509789740844	0.71148934918544	1
CLDN11	248.534665520811	263.445198372823	235.754208790515	0.894888994928196	-0.160219358207396	0.769848517621526	1
CLDN12	1170.04533217151	1186.44608186951	1155.98754671609	0.974327923014067	-0.0375206826573607	0.846170754091603	1
CLDN19	23.1883977386911	20.5972303103429	25.409398391561	1.23363180431117	0.302911865023927	0.621503112908589	1
CLDN20	14.1735094253507	14.4037330382744	13.9761748999875	0.970316157821674	-0.0434731980981278	0.983629613248346	1
CLDN23	19.5373034910545	21.1564926066654	18.1494271062453	0.857865594438243	-0.221176462811366	0.74602240129873	1
CLDN25	126.46306920878	117.447908532728	134.190349788254	1.142552059587	0.192259902173402	0.673343381506189	1
CLDN5	567.600620732159	585.471840821895	552.282432083813	0.943311690803966	-0.0841935472342856	0.689497466333384	1
CLDND1	871.464642247933	849.642308247619	890.169499962488	1.04769912152616	0.0672244628628037	0.752664400541834	1
CLEC14A	49.0531778005659	50.6989688014258	47.6424997998289	0.939713389170335	-0.0897072903027904	0.849248240526551	1
CLEC16A	1179.75574770515	1182.69071591793	1177.24006066563	0.995391309681439	-0.0066643033458288	0.910592731902025	1
CLEC19A	97.7568081810682	147.664240769761	54.9790088193316	0.372324460768097	-1.42536769419729	0.26518546616832	1
CLEC3B	662.037313638057	775.556989668361	564.734734183511	0.728166648881599	-0.457659430176055	0.0624337563717475	1
CLGN	2451.0977977926	2429.9631346393	2469.21322335257	1.01615254493114	0.0231169959052892	0.846343501708643	1
CLIC3	34.4033666336436	28.9748964771283	39.0563410535139	1.34793720779446	0.430753291687782	0.360383399560746	1
CLIC4	1991.85029324265	1888.48388933945	2080.45006801682	1.10165094855244	0.139667187102087	0.419983243169043	1
CLIC5	644.470827163397	651.573419283436	638.382891060508	0.979755883477515	-0.029505763586187	0.960824683911447	1
CLINT1	1907.49084072237	1931.79958976457	1886.65477011477	0.976630691978094	-0.0341149775009513	0.902395267098074	1
CLIP1	2484.93930040403	2600.25632127021	2386.09613966158	0.917638818966887	-0.124001671769856	0.57001114680771	1
CLIP2	835.11012768739	797.17159087687	867.628873524979	1.08838408625502	0.122187767572322	0.460634904221703	1
CLIP4	667.117919862288	683.93162930137	652.706168914503	0.95434417849813	-0.0674184355079904	0.700495701801746	1
CLK3	864.782384372325	871.462595545508	859.056489081026	0.985764040214812	-0.0206857411352688	0.899364862132425	1
CLK4	2752.23334135787	2832.29162523226	2683.61195517982	0.947505522126363	-0.0777937434547113	0.535793251775913	1
CLMN	1491.04641256755	1542.61238521546	1446.84700744076	0.937919999416233	-0.0924632226452122	0.75134277110584	1
CLMP	16.399444382948	18.2715457293637	14.7947860860202	0.809717267775759	-0.304509850572732	0.64003618197984	1
CLN3	151.698197743829	147.41230794708	155.371817569614	1.05399487826614	0.0758678564267503	0.696225535862233	1
[truncated: 12,414 more rows]
